# Supplementary material for: Analysis of the In Vivo Transcriptome of Bordetella pertussis during Infection of Mice
Source: mSphere. 2019 Apr 17;4(2):e00154-19. doi: 10.1128/mSphereDirect.00154-19 (PMC6470212; doi:10.1128/mSphereDirect.00154-19)
Supplement: TABLE S1 [file mSphereDirect.00154-19-st001.xlsx]

## Sheet: Context Overview
	Context Overview
	Sheetname				Control Samples		Control Names		Compare Samples		Compare Names		Raw Data						Significant Genes (p < 0.05)
													Upregulated		Downregulated		Total Genes		Upregulated		Downregulated		Total Genes
	Summary
	SSM vs NSG				FHD-0090		SSM		FHD-0093		NSG		2145		1427		3856		351		255		606
					FHD-0091				FHD-0094
					FHD-0092				FHD-0095
	*All data in following sheets are filtered based on p-value.

## Sheet: SSM vs NSG
Feature ID	Experiment - Range (original values)	Experiment - IQR (original values)	Experiment - Difference (original values)	Experiment - Fold Change (original values)	EDGE test: SSM vs NSG, tagwise dispersions - P-value	EDGE test: SSM vs NSG, tagwise dispersions - Fold change	EDGE test: SSM vs NSG, tagwise dispersions - Weighted difference	EDGE test: SSM vs NSG, tagwise dispersions - Bonferroni	EDGE test: SSM vs NSG, tagwise dispersions - FDR p-value correction	Annotations - Database	Annotations - Database identifier	Annotations - Database symbol	Annotations - Qualifier	Annotations - GO biological process	Annotations - GO cellular component	Annotations - GO molecular function	Annotations - Database object name	Annotations - Synonym	Annotations - Database object type	Annotations - Taxon ID	Annotations - Date	Annotations - Assigned by	Annotations - Annotation extension	Annotations - Gene product form ID	SSM - 1782R-01-01_S0_L001_R1_001_(paired)_UT25_in_vitro_A_trimmed_extracted_sampled_RNA-Seq_(Reads) - Extracted nucleotide sequences [1782R-01-01_S0_L001_R1_001] (paired) (GE) - Expression values	SSM - 1782R-01-01_S0_L001_R1_001_(paired)_UT25_in_vitro_A_trimmed_extracted_sampled_RNA-Seq_(Reads) - Extracted nucleotide sequences [1782R-01-01_S0_L001_R1_001] (paired) (GE) - Unique gene reads	SSM - 1782R-01-01_S0_L001_R1_001_(paired)_UT25_in_vitro_A_trimmed_extracted_sampled_RNA-Seq_(Reads) - Extracted nucleotide sequences [1782R-01-01_S0_L001_R1_001] (paired) (GE) - Total gene reads	SSM - 1782R-01-01_S0_L001_R1_001_(paired)_UT25_in_vitro_A_trimmed_extracted_sampled_RNA-Seq_(Reads) - Extracted nucleotide sequences [1782R-01-01_S0_L001_R1_001] (paired) (GE) - RPKM	SSM - 1782R-01-01_S0_L001_R1_001_(paired)_UT25_in_vitro_A_trimmed_extracted_sampled_RNA-Seq_(Reads) - Extracted nucleotide sequences [1782R-01-01_S0_L001_R1_001] (paired) (GE) - Chromosome	SSM - 1782R-01-01_S0_L001_R1_001_(paired)_UT25_in_vitro_A_trimmed_extracted_sampled_RNA-Seq_(Reads) - Extracted nucleotide sequences [1782R-01-01_S0_L001_R1_001] (paired) (GE) - Chromosome region start	SSM - 1782R-01-01_S0_L001_R1_001_(paired)_UT25_in_vitro_A_trimmed_extracted_sampled_RNA-Seq_(Reads) - Extracted nucleotide sequences [1782R-01-01_S0_L001_R1_001] (paired) (GE) - Chromosome region end	SSM - 1782R-01-02_S0_L001_R1_001_(paired)_UT25_in_vitro_B_trimmed_extracted_sampled_RNA-Seq_(Reads) - Extracted nucleotide sequences [1782R-01-02_S0_L001_R1_001] (paired) (GE) - Expression values	SSM - 1782R-01-02_S0_L001_R1_001_(paired)_UT25_in_vitro_B_trimmed_extracted_sampled_RNA-Seq_(Reads) - Extracted nucleotide sequences [1782R-01-02_S0_L001_R1_001] (paired) (GE) - Unique gene reads	SSM - 1782R-01-02_S0_L001_R1_001_(paired)_UT25_in_vitro_B_trimmed_extracted_sampled_RNA-Seq_(Reads) - Extracted nucleotide sequences [1782R-01-02_S0_L001_R1_001] (paired) (GE) - Total gene reads	SSM - 1782R-01-02_S0_L001_R1_001_(paired)_UT25_in_vitro_B_trimmed_extracted_sampled_RNA-Seq_(Reads) - Extracted nucleotide sequences [1782R-01-02_S0_L001_R1_001] (paired) (GE) - RPKM	SSM - 1782R-01-02_S0_L001_R1_001_(paired)_UT25_in_vitro_B_trimmed_extracted_sampled_RNA-Seq_(Reads) - Extracted nucleotide sequences [1782R-01-02_S0_L001_R1_001] (paired) (GE) - Chromosome	SSM - 1782R-01-02_S0_L001_R1_001_(paired)_UT25_in_vitro_B_trimmed_extracted_sampled_RNA-Seq_(Reads) - Extracted nucleotide sequences [1782R-01-02_S0_L001_R1_001] (paired) (GE) - Chromosome region start	SSM - 1782R-01-02_S0_L001_R1_001_(paired)_UT25_in_vitro_B_trimmed_extracted_sampled_RNA-Seq_(Reads) - Extracted nucleotide sequences [1782R-01-02_S0_L001_R1_001] (paired) (GE) - Chromosome region end	SSM - 1782R-01-03_S0_L001_R1_001_(paired)_UT25_in_vitro_C_trimmed_extracted_sampled_RNA-Seq_(Reads) - Extracted nucleotide sequences [1782R-01-03_S0_L001_R1_001] (paired) (GE) - Expression values	SSM - 1782R-01-03_S0_L001_R1_001_(paired)_UT25_in_vitro_C_trimmed_extracted_sampled_RNA-Seq_(Reads) - Extracted nucleotide sequences [1782R-01-03_S0_L001_R1_001] (paired) (GE) - Unique gene reads	SSM - 1782R-01-03_S0_L001_R1_001_(paired)_UT25_in_vitro_C_trimmed_extracted_sampled_RNA-Seq_(Reads) - Extracted nucleotide sequences [1782R-01-03_S0_L001_R1_001] (paired) (GE) - Total gene reads	SSM - 1782R-01-03_S0_L001_R1_001_(paired)_UT25_in_vitro_C_trimmed_extracted_sampled_RNA-Seq_(Reads) - Extracted nucleotide sequences [1782R-01-03_S0_L001_R1_001] (paired) (GE) - RPKM	SSM - 1782R-01-03_S0_L001_R1_001_(paired)_UT25_in_vitro_C_trimmed_extracted_sampled_RNA-Seq_(Reads) - Extracted nucleotide sequences [1782R-01-03_S0_L001_R1_001] (paired) (GE) - Chromosome	SSM - 1782R-01-03_S0_L001_R1_001_(paired)_UT25_in_vitro_C_trimmed_extracted_sampled_RNA-Seq_(Reads) - Extracted nucleotide sequences [1782R-01-03_S0_L001_R1_001] (paired) (GE) - Chromosome region start	SSM - 1782R-01-03_S0_L001_R1_001_(paired)_UT25_in_vitro_C_trimmed_extracted_sampled_RNA-Seq_(Reads) - Extracted nucleotide sequences [1782R-01-03_S0_L001_R1_001] (paired) (GE) - Chromosome region end	SSM - Means	NSG - 1782R-01-04_S0_L001_R1_001_(paired)_UT25_in_NSG_A_trimmed_(paired)_RNA-Seq_(Reads) - Extracted nucleotide sequences [1782R-01-04_S0_L001_R1_001] (paired) (GE) - Expression values	NSG - 1782R-01-04_S0_L001_R1_001_(paired)_UT25_in_NSG_A_trimmed_(paired)_RNA-Seq_(Reads) - Extracted nucleotide sequences [1782R-01-04_S0_L001_R1_001] (paired) (GE) - Unique gene reads	NSG - 1782R-01-04_S0_L001_R1_001_(paired)_UT25_in_NSG_A_trimmed_(paired)_RNA-Seq_(Reads) - Extracted nucleotide sequences [1782R-01-04_S0_L001_R1_001] (paired) (GE) - Total gene reads
aat	27.0104	6.24308	-8.88061	-1.5757	0.492765	-1.72309	-1.1242e-05	1	0.918449																21.7729	4	4	11.0542	NC_002929	3655513	3656276	25.6363	5	5	13.8051	NC_002929	3655513	3656276	25.5097	5	5	13.9444	NC_002929	3655513	3656276	24.3063	27.0104	4	4
accA_1	13.4241	7.78197	2.56627	1.36005	0.905676	1.17547	1.41006e-06	1	1																2.054	1	1	1.04283	NC_002929	453276	455298	15.4781	8	8	8.33497	NC_002929	453276	455298	3.85043	2	2	2.10476	NC_002929	453276	455298	7.12751	12.7405	5	5
accA_2	87.5438	11.0684	20.4744	1.50047	0.751977	1.16062	7.24198e-06	1	1																25.7962	6	6	13.0969	NC_002929	2012676	2013642	44.5476	11	11	23.9889	NC_002929	2012676	2013642	52.3873	13	13	28.6365	NC_002929	2012676	2013642	40.9104	37.3351	7	7
accB	26.5443	4.87458	13.9213	9.63652	0.0705604	7.08242	1.15753e-05	1	0.378416	UniProtKB	Q7VSH6	accB				0004485 // methylcrotonoyl-CoA carboxylase activity (GO_REF:0000001 [IEA] InterPro:IPR034733|InterPro:IPR029045|InterPro:IPR011763|InterPro:IPR011762) /// 0016740 // transferase activity (GO_REF:0000001 [IEA] InterPro:IPR034733|InterPro:IPR029045|InterPro:IPR011763|InterPro:IPR011762)	Carboxyltransferase subunit of acetyl-CoA carboxylase (EC 6.4.1.4)		protein	taxon:257313	20170607	UniProt			0	0	0	0	NC_002929	451616	453230	2.42385	1	1	1.30524	NC_002929	451616	453230	2.41188	1	1	1.31841	NC_002929	451616	453230	1.61191	12.7689	4	4
accC	41.672	8.06714	-19.406	-3.26409	0.0586228	-3.75345	-2.25139e-05	1	0.337387	UniProtKB	Q7VZL2	accC				0005524 // ATP binding (GO_REF:0000001 [IEA] InterPro:IPR004549|InterPro:IPR011761|InterPro:IPR013815|InterPro:IPR005481|InterPro:IPR011764|InterPro:IPR005482|InterPro:IPR005479|InterPro:IPR016185|InterPro:IPR011054) /// 0046872 // metal ion binding (GO_REF:0000001 [IEA] InterPro:IPR004549|InterPro:IPR011761|InterPro:IPR013815|InterPro:IPR005481|InterPro:IPR011764|InterPro:IPR005482|InterPro:IPR0…	Biotin carboxylase (EC 6.3.4.14)		protein	taxon:257313	20170607	UniProt			24.2345	8	8	12.304	NC_002929	926406	927777	14.2673	5	5	7.68295	NC_002929	926406	927777	45.43	16	16	24.8334	NC_002929	926406	927777	27.9773	3.75802	1	1
accD	95.9918	43.2746	-64.5567	-2.27375	0.00356095	-2.71157	-7.96728e-05	1	0.0502968	UniProtKB	Q7VTE9	accD		0006633 // fatty acid biosynthetic process (GO_REF:0000001 [ISS] InterPro:IPR034733|InterPro:IPR000438|InterPro:IPR029045|InterPro:IPR011762) /// 2001295 // malonyl-CoA biosynthetic process (GO_REF:0000001 [ISS] InterPro:IPR034733|InterPro:IPR000438|InterPro:IPR029045|InterPro:IPR011762)	0009317 // acetyl-CoA carboxylase complex (GO_REF:0000001 [ISS] InterPro:IPR034733|InterPro:IPR000438|InterPro:IPR029045|InterPro:IPR011762)	0003989 // acetyl-CoA carboxylase activity (GO_REF:0000001 [ISS] InterPro:IPR034733|InterPro:IPR000438|InterPro:IPR029045|InterPro:IPR011762) /// 0005524 // ATP binding (GO_REF:0000001 [ISS] InterPro:IPR034733|InterPro:IPR000438|InterPro:IPR029045|InterPro:IPR011762) /// 0008270 // zinc ion binding (GO_REF:0000001 [ISS] InterPro:IPR034733|InterPro:IPR000438|InterPro:IPR029045|InterPro:IPR011762) …	Acetyl-coenzyme A carboxylase carboxyl transferase subunit beta (ACCase subunit beta) (Acetyl-CoA carboxylase carboxyltransferase subunit beta) (EC 6.4.1.2)		protein	taxon:257313	20170927	UniProt			137.022	29	29	69.5669	NC_002929	3804848	3805727	111.265	25	25	59.9165	NC_002929	3804848	3805727	97.4302	22	22	53.2583	NC_002929	3804848	3805727	115.239	41.0304	7	7
aceA	15.5775	9.54727	-4.14689	-1.69892	0.61924	-1.85638	-5.12852e-06	1	0.971457	UniProtKB	Q7VWV4	aceA		0019752 // carboxylic acid metabolic process (GO_REF:0000001 [IEA] InterPro:IPR006254|InterPro:IPR018523|InterPro:IPR015813)		0004451 // isocitrate lyase activity (GO_REF:0000001 [IEA] InterPro:IPR006254|InterPro:IPR018523|InterPro:IPR015813)	Putative isocitrate lyase (EC 4.1.3.1)		protein	taxon:257313	20170705	UniProt			12.5569	4	4	6.3752	NC_002929	2206954	2208277	5.91397	2	2	3.18468	NC_002929	2206954	2208277	11.7696	4	4	6.4336	NC_002929	2206954	2208277	10.0801	15.5775	4	4
aceE_1	99.1754	9.64894	36.0368	1.42069	0.677751	1.14522	1.36582e-05	1	0.986029																76.7404	50	50	38.9615	NC_002929	1033995	1036701	85.2969	59	59	45.9325	NC_002929	1033995	1036701	94.9459	66	66	51.9003	NC_002929	1033995	1036701	85.6611	91.3923	48	48
aceE_2	2.37735	1.36114	1.21556	1.61972	0.913061	1.31857	7.26889e-07	1	1																1.53993	1	1	0.781831	NC_002929	1179092	1181789	2.90107	2	2	1.56223	NC_002929	1179092	1181789	1.44337	1	1	0.788993	NC_002929	1179092	1181789	1.96146	3.82072	2	2
aceF	127.495	73.1222	-72.6984	-1.63393	0.0236381	-2.02091	-0.00010353	1	0.199014	UniProtKB	Q7VZC4	aceF		0006096 // glycolysis (GO_REF:0000001 [ISS] InterPro:IPR003016|InterPro:IPR001078|InterPro:IPR006256|InterPro:IPR000089|InterPro:IPR004167|InterPro:IPR011053)	0045254 // pyruvate dehydrogenase complex (GO_REF:0000001 [ISS] InterPro:IPR003016|InterPro:IPR001078|InterPro:IPR006256|InterPro:IPR000089|InterPro:IPR004167|InterPro:IPR011053)	0004742 // dihydrolipoyllysine-residue acetyltransferase activity (GO_REF:0000001 [ISS] InterPro:IPR003016|InterPro:IPR001078|InterPro:IPR006256|InterPro:IPR000089|InterPro:IPR004167|InterPro:IPR011053)	Acetyltransferase component of pyruvate dehydrogenase complex (EC 2.3.1.12)		protein	taxon:257313	20170607	UniProt			212.407	85	85	107.84	NC_002929	1036713	1038375	148.292	63	63	79.8555	NC_002929	1036713	1038375	201.431	86	86	110.109	NC_002929	1036713	1038375	187.377	93.0008	30	30
aceK	11.0801	4.20655	5.97946	5.26439	0.485753	4.46601	5.86061e-06	1	0.916236																0	0	0	0	NC_002929	448445	450305	4.20655	2	2	2.26523	NC_002929	448445	450305	0	0	0	0	NC_002929	448445	450305	1.40218	11.0801	4	4
ackA	216.072	150.875	-174.712	-4.44406	5.30516e-07	-5.54868	-0.000202711	0.00204567	3.85975e-05	UniProtKB	Q7VZB6	ackA		0006085 // acetyl-CoA biosynthetic process (GO_REF:0000001 [ISS] InterPro:IPR004372|InterPro:IPR000890|InterPro:IPR023865) /// 0006082 // organic acid metabolic process (GO_REF:0000001 [ISS] InterPro:IPR004372|InterPro:IPR000890|InterPro:IPR023865)	0005737 // cytoplasm (GO_REF:0000001 [ISS] InterPro:IPR004372|InterPro:IPR000890|InterPro:IPR023865)	0000287 // magnesium ion binding (GO_REF:0000001 [ISS] InterPro:IPR004372|InterPro:IPR000890|InterPro:IPR023865) /// 0005524 // ATP binding (GO_REF:0000001 [ISS] InterPro:IPR004372|InterPro:IPR000890|InterPro:IPR023865) /// 0008776 // acetate kinase activity (GO_REF:0000001 [ISS] InterPro:IPR004372|InterPro:IPR000890|InterPro:IPR023865)	Acetate kinase (EC 2.7.2.1) (Acetokinase)		protein	taxon:257313	20170927	UniProt			237.126	68	68	120.39	NC_002929	1048776	1049967	246.353	75	75	132.662	NC_002929	1048776	1049967	192.841	59	59	105.413	NC_002929	1048776	1049967	225.44	30.2819	7	7
acnA_1	236.558	147.469	-185.322	-2.98602	4.97679e-05	-3.61178	-0.000221029	0.191905	0.0017606																254.778	166	166	129.352	NC_002929	2125146	2127852	280.468	194	194	151.032	NC_002929	2125146	2127852	300.662	209	209	164.351	NC_002929	2125146	2127852	278.636	108.528	57	57
acnA_2	19.8545	2.99277	5.97036	3.35414	0.446033	2.96113	5.68876e-06	1	0.895783																1.60046	1	1	0.812561	NC_002929	2506903	2509498	1.50755	1	1	0.811817	NC_002929	2506903	2509498	4.50032	3	3	2.46002	NC_002929	2506903	2509498	2.53611	19.8545	10	10
acnB	178.23	152.406	-134.948	-2.41582	0.00408145	-2.81258	-0.000162572	1	0.0547159	UniProtKB	Q7VX06	acnB		0006099 // tricarboxylic acid cycle (GO_REF:0000001 [ISS] InterPro:IPR015931|InterPro:IPR001030|InterPro:IPR015928|InterPro:IPR015932|InterPro:IPR018136|InterPro:IPR004406|InterPro:IPR015933|InterPro:IPR015929)	0005829 // cytosol (GO_REF:0000001 [ISS] InterPro:IPR015931|InterPro:IPR001030|InterPro:IPR015928|InterPro:IPR015932|InterPro:IPR018136|InterPro:IPR004406|InterPro:IPR015933|InterPro:IPR015929)	0047456 // 2-methylisocitrate dehydratase activity (GO_REF:0000001 [ISS] InterPro:IPR015931|InterPro:IPR001030|InterPro:IPR015928|InterPro:IPR015932|InterPro:IPR018136|InterPro:IPR004406|InterPro:IPR015933|InterPro:IPR015929) /// 0046872 // metal ion binding (GO_REF:0000001 [ISS] InterPro:IPR015931|InterPro:IPR001030|InterPro:IPR015928|InterPro:IPR015932|InterPro:IPR018136|InterPro:IPR004406|Inte…	Aconitate hydratase B (EC 4.2.1.3) (EC 4.2.1.99) (2-methylisocitrate dehydratase)		protein	taxon:257313	20170607	UniProt			245.154	153	153	124.466	NC_002929	2134462	2137054	220.357	146	146	118.662	NC_002929	2134462	2137054	225.277	150	150	123.143	NC_002929	2134462	2137054	230.262	151.069	76	76
acoD	6.77481	0	4.19127	#DIV/0!	0.187193	34.9602	4.20283e-06	1	0.64034	UniProtKB	Q7VWP6	acoD				0004029 // aldehyde dehydrogenase (NAD) activity (GO_REF:0000001 [ISS] InterPro:IPR016161|InterPro:IPR016160|InterPro:IPR029510|InterPro:IPR016162|InterPro:IPR015590)	Aldehyde dehydrogenase (EC 1.2.1.3)		protein	taxon:257313	20170607	UniProt			0	0	0	0	NC_002929	2277420	2278941	0	0	0	0	NC_002929	2277420	2278941	0	0	0	0	NC_002929	2277420	2278941	0	6.77481	2	2
acpD'_1	53.9127	24.1227	18.0016	1.5812	0.579316	1.3468	1.19372e-05	1	0.959358																16.287	1	1	8.26901	NC_002929	510250	510505	61.3662	4	4	33.0457	NC_002929	510250	510505	15.2658	1	1	8.34476	NC_002929	510250	510505	30.973	40.4097	2	2
acpD'_2	45.2321	9.98149	8.40654	2.26019	0.645007	2.07397	8.06515e-06	1	0.982656																0	0	0	0	NC_002929	3254137	3254527	10.031	1	1	5.4017	NC_002929	3254137	3254527	9.98149	1	1	5.45619	NC_002929	3254137	3254527	6.67083	0	0	0
acpP	389.689	117.063	-176.883	-2.12636	0.0321764	-2.50006	-0.000218988	1	0.244718	UniProtKB	Q7VW32	acpP		0006633 // fatty acid biosynthetic process (GO_REF:0000001 [ISS] InterPro:IPR003231|InterPro:IPR009081|InterPro:IPR006162)	0005737 // cytoplasm (GO_REF:0000001 [ISS] InterPro:IPR003231|InterPro:IPR009081|InterPro:IPR006162)		Acyl carrier protein (ACP)		protein	taxon:257313	20170705	UniProt			432.624	25	25	219.646	NC_002929	2582663	2582903	293.407	18	18	158	NC_002929	2582663	2582903	275.739	17	17	150.727	NC_002929	2582663	2582903	333.923	42.9353	2	2
acpS	47.5737	5.78343	-13.0994	-1.81149	0.195576	-2.31309	-1.81044e-05	1	0.6535	UniProtKB	Q7VWV9	acpS		0006633 // fatty acid biosynthetic process (GO_REF:0000001 [ISS] InterPro:IPR008278|InterPro:IPR002582|InterPro:IPR004568)	0005737 // cytoplasm (GO_REF:0000001 [ISS] InterPro:IPR008278|InterPro:IPR002582|InterPro:IPR004568)	0000287 // magnesium ion binding (GO_REF:0000001 [ISS] InterPro:IPR008278|InterPro:IPR002582|InterPro:IPR004568) /// 0008897 // holo-[acyl-carrier-protein] synthase activity (GO_REF:0000001 [ISS] InterPro:IPR008278|InterPro:IPR002582|InterPro:IPR004568) /// acyl-carrier-protein	Holo-[acyl-carrier-protein] synthase (Holo-ACP synthase) (EC 2.7.8.7) (4'-phosphopantetheinyl transferase AcpS)		protein	taxon:257313	20170607	UniProt			53.9375	6	6	27.3844	NC_002929	2200428	2200890	16.9355	2	2	9.11976	NC_002929	2200428	2200890	16.8519	2	2	9.21175	NC_002929	2200428	2200890	29.2416	11.152	1	1
acrA	2117.96	91.5831	792.066	4.44695	0.00593543	3.28456	0.000575921	1	0.0735917																214.581	31	31	108.944	NC_002929	1021904	1022504	234.726	36	36	126.4	NC_002929	1021904	1022504	240.055	37	37	131.221	NC_002929	1021904	1022504	229.787	326.309	38	38
acrB	403.923	27.5486	156.044	4.5962	0.00559491	3.41161	0.000115114	1	0.0698186	UniProtKB	Q7VZD3	acrB			0016021 // integral to membrane (GO_REF:0000001 [ISS] InterPro:IPR027463|InterPro:IPR001036|InterPro:IPR004764) /// 0005886 // plasma membrane (GO_REF:0000001 [ISS] InterPro:IPR027463|InterPro:IPR001036|InterPro:IPR004764)	0005215 // transporter activity (GO_REF:0000001 [ISS] InterPro:IPR027463|InterPro:IPR001036|InterPro:IPR004764)	Efflux pump membrane transporter		protein	taxon:257313	20170830	UniProt			41.7931	32	32	21.2186	NC_002929	1022461	1025641	49.2087	40	40	26.4989	NC_002929	1022461	1025641	39.1726	32	32	21.413	NC_002929	1022461	1025641	43.3915	85.8707	53	53
acyH	862.761	652.202	-609.959	-2.46949	0.000322185	-3.14349	-0.000765957	1	0.0082823																1012.69	346	346	514.147	NC_002929	3269606	3271025	1000.77	363	363	538.914	NC_002929	3269606	3271025	1061.67	387	387	580.34	NC_002929	3269606	3271025	1025.04	348.566	96	96
adhI	65.7266	10.2532	-31.9411	-1.96689	0.05539	-2.41146	-4.17189e-05	1	0.332168	UniProtKB	Q7VT06	adhI		0006069 // ethanol oxidation (GO_REF:0000001 [ISS] InterPro:IPR014183|InterPro:IPR013149|InterPro:IPR013154|InterPro:IPR002328|InterPro:IPR011032|InterPro:IPR016040|InterPro:IPR020843)		0051903 // S-(hydroxymethyl)glutathione dehydrogenase activity (GO_REF:0000001 [ISS] InterPro:IPR014183|InterPro:IPR013149|InterPro:IPR013154|InterPro:IPR002328|InterPro:IPR011032|InterPro:IPR016040|InterPro:IPR020843) /// 0008270 // zinc ion binding (GO_REF:0000001 [ISS] InterPro:IPR014183|InterPro:IPR013149|InterPro:IPR013154|InterPro:IPR002328|InterPro:IPR011032|InterPro:IPR016040|InterPro:IPR…	S-(hydroxymethyl)glutathione dehydrogenase (EC 1.1.1.284)		protein	taxon:257313	20170607	UniProt			75.035	20	20	38.0957	NC_002929	3959821	3960928	67.1452	19	19	36.1577	NC_002929	3959821	3960928	52.7477	15	15	28.8335	NC_002929	3959821	3960928	64.976	9.30848	2	2
adk	53.3592	36.5823	32.4	2.34759	0.201949	1.91995	2.45973e-05	1	0.663917	UniProtKB	P0DKX8	adk		0044209 // AMP salvage (GO_REF:0000001 [ISS] InterPro:IPR006259|InterPro:IPR000850|InterPro:IPR033690|InterPro:IPR007862|InterPro:IPR027417)	0005737 // cytoplasm (GO_REF:0000001 [ISS] InterPro:IPR006259|InterPro:IPR000850|InterPro:IPR033690|InterPro:IPR007862|InterPro:IPR027417)	0004017 // adenylate kinase activity (GO_REF:0000001 [ISS] InterPro:IPR006259|InterPro:IPR000850|InterPro:IPR033690|InterPro:IPR007862|InterPro:IPR027417) /// 0005524 // ATP binding (GO_REF:0000001 [ISS] InterPro:IPR006259|InterPro:IPR000850|InterPro:IPR033690|InterPro:IPR007862|InterPro:IPR027417)	Adenylate kinase (AK) (EC 2.7.4.3) (ATP-AMP transphosphorylase) (ATP:AMP phosphotransferase) (Adenylate monophosphate kinase)		protein	taxon:257313	20170607	UniProt			12.6429	2	2	6.41886	NC_002929	2945137	2945794	47.6358	8	8	25.6519	NC_002929	2945137	2945794	11.8502	2	2	6.47767	NC_002929	2945137	2945794	24.043	54.8945	7	7
ahpC	320.515	33.25	161.639	1.29689	0.758187	1.09193	5.47883e-05	1	1	UniProtKB	Q7VTI5	ahpC		0045454 // cell redox homeostasis (GO_REF:0000001 [IEA] InterPro:IPR000866|InterPro:IPR024706|InterPro:IPR012336|InterPro:IPR013766)	0005623 // cell (GO_REF:0000001 [IEA] InterPro:IPR000866|InterPro:IPR024706|InterPro:IPR012336|InterPro:IPR013766)	0016209 // antioxidant activity (GO_REF:0000001 [IEA] InterPro:IPR000866|InterPro:IPR024706|InterPro:IPR012336|InterPro:IPR013766) /// 0016491 // oxidoreductase activity (GO_REF:0000001 [IEA] InterPro:IPR000866|InterPro:IPR024706|InterPro:IPR012336|InterPro:IPR013766)	Alkyl hydroperoxide reductase		protein	taxon:257313	20170927	UniProt			567.376	75	75	288.06	NC_002929	3763215	3763764	477.432	67	67	257.098	NC_002929	3763215	3763764	588.526	83	83	321.706	NC_002929	3763215	3763764	544.445	600.626	64	64
ahpD	80.1732	1.0035	32.5851	3.12137	0.0973842	2.79109	3.03582e-05	1	0.459779	UniProtKB	Q7VTI6	ahpD		0006979 // response to oxidative stress (GO_REF:0000001 [ISS] InterPro:IPR004674|InterPro:IPR029032|InterPro:IPR004675|InterPro:IPR003779)		0051920 // peroxiredoxin activity (GO_REF:0000001 [ISS] InterPro:IPR004674|InterPro:IPR029032|InterPro:IPR004675|InterPro:IPR003779) /// 0032843 // hydroperoxide reductase activity (GO_REF:0000001 [ISS] InterPro:IPR004674|InterPro:IPR029032|InterPro:IPR004675|InterPro:IPR003779) /// 0008785 // alkyl hydroperoxide reductase activity (GO_REF:0000001 [ISS] InterPro:IPR004674|InterPro:IPR029032|Inter…	Alkyl hydroperoxide reductase AhpD (EC 1.11.1.15) (Alkylhydroperoxidase AhpD)		protein	taxon:257313	20170927	UniProt			16.0046	2	2	8.12561	NC_002929	3762641	3763160	15.0755	2	2	8.11817	NC_002929	3762641	3763160	15.0011	2	2	8.20005	NC_002929	3762641	3763160	15.3604	89.3452	9	9
alaS	86.801	33.2637	-54.0662	-1.65147	0.0298499	-1.98378	-7.43455e-05	1	0.231592	UniProtKB	Q7VXE1	alaS		0006419 // alanyl-tRNA aminoacylation (GO_REF:0000001 [ISS] InterPro:IPR002318|InterPro:IPR018162|InterPro:IPR018165|InterPro:IPR018164|InterPro:IPR023033|InterPro:IPR003156|InterPro:IPR018163|InterPro:IPR009000|InterPro:IPR012947)	0005737 // cytoplasm (GO_REF:0000001 [ISS] InterPro:IPR002318|InterPro:IPR018162|InterPro:IPR018165|InterPro:IPR018164|InterPro:IPR023033|InterPro:IPR003156|InterPro:IPR018163|InterPro:IPR009000|InterPro:IPR012947)	0005524 // ATP binding (GO_REF:0000001 [ISS] InterPro:IPR002318|InterPro:IPR018162|InterPro:IPR018165|InterPro:IPR018164|InterPro:IPR023033|InterPro:IPR003156|InterPro:IPR018163|InterPro:IPR009000|InterPro:IPR012947) /// 0046872 // metal ion binding (GO_REF:0000001 [ISS] InterPro:IPR002318|InterPro:IPR018162|InterPro:IPR018165|InterPro:IPR018164|InterPro:IPR023033|InterPro:IPR003156|InterPro:IPR0…	Alanine--tRNA ligase (EC 6.1.1.7) (Alanyl-tRNA synthetase) (AlaRS)	lovB	protein	taxon:257313	20170607	UniProt			162.963	103	103	82.7373	NC_002929	1927645	1930270	111.774	75	75	60.1904	NC_002929	1927645	1930270	136.433	92	92	74.5783	NC_002929	1927645	1930270	137.057	78.5104	40	40
alcA	613.048	206.073	379.604	#DIV/0!	1.34224e-22	2963.42	0.000366622	5.17567e-19	1.72522e-19	UniProtKB	P65199	alcA				0016491 // oxidoreductase activity (GO_REF:0000001 [ISS] InterPro:IPR023753|InterPro:IPR025700)	Alcaligin biosynthesis enzyme (EC 1.-.-.-)		protein	taxon:257313	20170607	UniProt			0	0	0	0	NC_002929	2597770	2599156	0	0	0	0	NC_002929	2597770	2599156	0	0	0	0	NC_002929	2597770	2599156	0	319.692	86	86
alcB	533.679	314.21	404.492	#DIV/0!	7.39863e-28	3084.04	0.000381549	2.85291e-24	2.85291e-24																0	0	0	0	NC_002929	2599174	2599780	0	0	0	0	NC_002929	2599174	2599780	0	0	0	0	NC_002929	2599174	2599780	0	365.588	43	43
alcC	614.299	366.234	476.533	682.972	6.43613e-27	498.939	0.000442741	2.48177e-23	1.24089e-23	UniProtKB	Q7VW17	alcC		0019290 // siderophore biosynthetic process (GO_REF:0000001 [IEA] InterPro:IPR007310|InterPro:IPR022770)		0015343 // siderophore transmembrane transporter activity (GO_REF:0000001 [IEA] InterPro:IPR007310|InterPro:IPR022770)	Alcaligin biosynthesis protein		protein	taxon:257313	20170607	UniProt			0	0	0	0	NC_002929	2599776	2601633	0	0	0	0	NC_002929	2599776	2601633	2.09627	1	1	1.14589	NC_002929	2599776	2601633	0.698758	366.234	132	132
alcD	242.254	122.213	187.222	116.572	8.18749e-15	91.5125	0.000171781	3.1571e-11	3.94637e-12	UniProtKB	Q7VW16	alcD				0051537 // 2 iron, 2 sulfur cluster binding (GO_REF:0000001 [IEA] InterPro:IPR024726|InterPro:IPR023998)	Uncharacterized protein		protein	taxon:257313	20170607	UniProt			0	0	0	0	NC_002929	2601629	2602430	0	0	0	0	NC_002929	2601629	2602430	4.8599	1	1	2.65657	NC_002929	2601629	2602430	1.61997	122.213	19	19
alcE	274.973	88.4119	174.625	32.269	1.76362e-11	27.0363	0.000162089	6.80052e-08	4.00031e-09	UniProtKB	Q7VW15	alcE		0019439 // aromatic compound catabolic process (GO_REF:0000001 [IEA] InterPro:IPR017941|InterPro:IPR015879)		0051537 // 2 iron, 2 sulfur cluster binding (GO_REF:0000001 [IEA] InterPro:IPR017941|InterPro:IPR015879) /// 0016708 // oxidoreductase activity, acting on paired donors, with incorporation or reduction of molecular oxygen, NAD(P)H as one donor, and incorporation of two atoms of oxygen into one donor (GO_REF:0000001 [IEA] InterPro:IPR017941|InterPro:IPR015879) /// 0005506 // iron ion binding (GO_R…	Putative iron-sulfur protein		protein	taxon:257313	20170607	UniProt			6.95677	2	2	3.53199	NC_002929	2602444	2603638	3.27646	1	1	1.76438	NC_002929	2602444	2603638	6.52057	2	2	3.56434	NC_002929	2602444	2603638	5.5846	94.9324	22	22
alcR	174.897	83.8697	115.731	22.7128	5.5448e-07	19.2144	0.00010896	0.00213807	3.95939e-05	UniProtKB	Q79GN0	alcR		0006351 // transcription, DNA-dependent (GO_REF:0000001 [IEA] InterPro:IPR009057|InterPro:IPR018060)		0043565 // sequence-specific DNA binding (GO_REF:0000001 [IEA] InterPro:IPR009057|InterPro:IPR018060) /// 0003700 // sequence-specific DNA binding transcription factor activity (GO_REF:0000001 [IEA] InterPro:IPR009057|InterPro:IPR018060)	Transcriptional regulator		protein	taxon:257313	20170927	UniProt			0	0	0	0	NC_002929	2603705	2604680	4.0124	1	1	2.16068	NC_002929	2603705	2604680	11.9778	3	3	6.54742	NC_002929	2603705	2604680	5.33006	100.403	19	19
aldH	16.0171	9.25151	10.2509	3.79462	0.295747	3.12085	8.66754e-06	1	0.782807																8.38464	3	3	4.25693	NC_002929	1947411	1948897	0	0	0	0	NC_002929	1947411	1948897	2.61964	1	1	1.43197	NC_002929	1947411	1948897	3.66809	13.8688	4	4
alkB	18.0281	0	-8.13593	#DIV/0!	0.0867044	-73.8481	-9.0155e-06	1	0.431396	UniProtKB	Q7W028	alkB		0006281 // DNA repair (GO_REF:0000001 [IEA] InterPro:IPR004574|InterPro:IPR027450|InterPro:IPR005123)		0016491 // oxidoreductase activity (GO_REF:0000001 [IEA] InterPro:IPR004574|InterPro:IPR027450|InterPro:IPR005123)	Alkylated DNA repair protein		protein	taxon:257313	20170607	UniProt			6.37971	1	1	3.23901	NC_002929	342536	343187	18.0281	3	3	9.70813	NC_002929	342536	343187	0	0	0	0	NC_002929	342536	343187	8.13593	0	0	0
alr	42.9394	8.85265	28.6664	13.8575	0.019068	10.8929	2.53665e-05	1	0.171791	UniProtKB	Q7VWJ0	alr		0030632 // D-alanine biosynthetic process (GO_REF:0000001 [ISS] InterPro:IPR000821|InterPro:IPR009006|InterPro:IPR011079|InterPro:IPR001608|InterPro:IPR020622|InterPro:IPR029066)		0008784 // alanine racemase activity (GO_REF:0000001 [ISS] InterPro:IPR000821|InterPro:IPR009006|InterPro:IPR011079|InterPro:IPR001608|InterPro:IPR020622|InterPro:IPR029066) /// 0030170 // pyridoxal phosphate binding (GO_REF:0000001 [ISS] InterPro:IPR000821|InterPro:IPR009006|InterPro:IPR011079|InterPro:IPR001608|InterPro:IPR020622|InterPro:IPR029066)	Alanine racemase (EC 5.1.1.1)		protein	taxon:257313	20170927	UniProt			0	0	0	0	NC_002929	2353763	2354927	0	0	0	0	NC_002929	2353763	2354927	6.68863	2	2	3.65621	NC_002929	2353763	2354927	2.22954	8.85265	2	2
amaB	11.7792	3.81433	5.46468	5.92628	0.378479	4.88964	5.13134e-06	1	0.84769	UniProtKB	Q7VXC4	amaB		0008152 // metabolic process (GO_REF:0000001 [IEA] InterPro:IPR010158|InterPro:IPR002933|InterPro:IPR011650)		0016813 // hydrolase activity, acting on carbon-nitrogen (but not peptide) bonds, in linear amidines (GO_REF:0000001 [IEA] InterPro:IPR010158|InterPro:IPR002933|InterPro:IPR011650)	N-carbamoyl-L-amino acid amidohydrolase (EC 3.5.1.-)		protein	taxon:257313	20170607	UniProt			3.32788	1	1	1.68958	NC_002929	1948946	1950194	0	0	0	0	NC_002929	1948946	1950194	0	0	0	0	NC_002929	1948946	1950194	1.10929	4.1284	1	1
amiC	41.7527	11.5693	25.5731	1.33744	0.747772	1.11416	9.48509e-06	1	1	UniProtKB	Q7W0A4	amiC		0009253 // peptidoglycan catabolic process (GO_REF:0000001 [IEA] InterPro:IPR021731|InterPro:IPR002508)		0008745 // N-acetylmuramoyl-L-alanine amidase activity (GO_REF:0000001 [IEA] InterPro:IPR021731|InterPro:IPR002508)	N-acetylmuramoyl-L-alanine amidase (EC 3.5.1.28)		protein	taxon:257313	20170607	UniProt			80.0615	24	24	40.6477	NC_002929	254538	255783	69.1294	22	22	37.2262	NC_002929	254538	255783	78.1683	25	25	42.7292	NC_002929	254538	255783	75.7864	103.459	25	25
amn	29.6333	7.99995	13.2109	1.98769	0.444852	1.64059	9.49188e-06	1	0.895276	UniProtKB	Q7VXY8	amn		0044209 // AMP salvage (GO_REF:0000001 [ISS] InterPro:IPR011271|InterPro:IPR018953|InterPro:IPR000845) /// 0009116 // nucleoside metabolic process (GO_REF:0000001 [ISS] InterPro:IPR011271|InterPro:IPR018953|InterPro:IPR000845)		0008714 // AMP nucleosidase activity (GO_REF:0000001 [ISS] InterPro:IPR011271|InterPro:IPR018953|InterPro:IPR000845)	AMP nucleosidase (EC 3.2.2.4)		protein	taxon:257313	20170927	UniProt			13.9275	5	5	7.07108	NC_002929	1661392	1662883	18.3666	7	7	9.89044	NC_002929	1661392	1662883	7.83256	3	3	4.28152	NC_002929	1661392	1662883	13.3756	10.3667	3	3
ampD	19.8693	6.30755	8.58379	1.94437	0.528935	1.61959	6.27694e-06	1	0.932153	UniProtKB	Q7W0M6	ampD		0009253 // peptidoglycan catabolic process (GO_REF:0000001 [IEA] InterPro:IPR002502)		0008745 // N-acetylmuramoyl-L-alanine amidase activity (GO_REF:0000001 [IEA] InterPro:IPR002502)	N-acetylmuramoyl-L-alanine amidase		protein	taxon:257313	20170607	UniProt			7.13606	1	1	3.62302	NC_002929	74357	74939	13.4436	2	2	7.2394	NC_002929	74357	74939	6.68863	1	1	3.65621	NC_002929	74357	74939	9.08944	26.5579	3	3
ampG	16.9807	0	5.66023	#DIV/0!	0.294557	47.8605	5.79934e-06	1	0.781702	UniProtKB	Q7W0P4	ampG		0055085 // transmembrane transport (GO_REF:0000001 [IEA] InterPro:IPR011701|InterPro:IPR020846)	0016021 // integral to membrane (GO_REF:0000001 [IEA] InterPro:IPR011701|InterPro:IPR020846)		Putative integral membrane signal transducer protein		protein	taxon:257313	20170607	UniProt			0	0	0	0	NC_002929	51179	52391	0	0	0	0	NC_002929	51179	52391	0	0	0	0	NC_002929	51179	52391	0	0	0	0
amtB	6.27362	3.15237	-1.56258	-1.98934	0.801128	-2.07857	-1.86215e-06	1	1																0	0	0	0	NC_002929	2903987	2905228	3.15237	1	1	1.69755	NC_002929	2903987	2905228	6.27362	2	2	3.42935	NC_002929	2903987	2905228	3.142	0	0	0
anmK	11.1091	3.84197	-5.34799	-2.03572	0.32276	-2.51229	-6.98837e-06	1	0.811848	UniProtKB	Q7VUW3	anmK		0006040 // amino sugar metabolic process (GO_REF:0000001 [ISS] InterPro:IPR005338) /// 0009254 // peptidoglycan turnover (GO_REF:0000001 [ISS] InterPro:IPR005338) /// 0097175 // 1,6-anhydro-N-acetyl-beta-muramic acid catabolic process (GO_REF:0000001 [ISS] InterPro:IPR005338) /// 0005975 // carbohydrate metabolic process (GO_REF:0000001 [ISS] InterPro:IPR005338)		0016301 // kinase activity (GO_REF:0000001 [ISS] InterPro:IPR005338) /// 0016773 // phosphotransferase activity, alcohol group as acceptor (GO_REF:0000001 [ISS] InterPro:IPR005338) /// 0005524 // ATP binding (GO_REF:0000001 [ISS] InterPro:IPR005338)	Anhydro-N-acetylmuramic acid kinase (EC 2.7.1.170) (AnhMurNAc kinase)		protein	taxon:257313	20170607	UniProt			10.9583	3	3	5.56358	NC_002929	3145458	3146595	6.88143	2	2	3.70565	NC_002929	3145458	3146595	13.6949	4	4	7.48606	NC_002929	3145458	3146595	10.5115	4.53144	1	1
ansB	37.9767	14.6256	-14.5047	-1.26104	0.212151	-1.54258	-2.71055e-05	1	0.677198																62.1735	15	15	31.5658	NC_002929	5124	6126	81.99	21	21	44.1517	NC_002929	5124	6126	66.0452	17	17	36.1023	NC_002929	5124	6126	70.0695	51.4196	10	10
apaG	62.9271	29.7346	-16.1817	-1.58182	0.423482	-1.82816	-2.18565e-05	1	0.877938																62.9271	6	6	31.9484	NC_002929	3484758	3485154	49.3951	5	5	26.5993	NC_002929	3484758	3485154	19.6605	2	2	10.747	NC_002929	3484758	3485154	43.9942	0	0	0
apaH	31.5781	18.4738	-21.6252	-1.69858	0.0785874	-2.06945	-2.98494e-05	1	0.407851	UniProtKB	Q7W041	apaH				0008803 // bis(5'-nucleosyl)-tetraphosphatase (symmetrical) activity (GO_REF:0000001 [ISS] InterPro:IPR004617|InterPro:IPR004843|InterPro:IPR029052)	Bis(5'-nucleosyl)-tetraphosphatase, symmetrical (EC 3.6.1.41) (Ap4A hydrolase) (Diadenosine 5',5'''-P1,P4-tetraphosphate pyrophosphohydrolase) (Diadenosine tetraphosphatase)		protein	taxon:257313	20170607	UniProt			54.7783	11	11	27.8112	NC_002929	327586	328420	56.2891	12	12	30.3117	NC_002929	327586	328420	46.676	10	10	25.5145	NC_002929	327586	328420	52.5811	24.711	4	4
apbE	32.765	5.78188	21.2925	#DIV/0!	0.00105649	150.743	1.85318e-05	1	0.0207356	UniProtKB	Q7VYU7	apbE		0017013 // protein flavinylation (GO_REF:0000001 [ISS] InterPro:IPR024932|InterPro:IPR003374)	0005886 // plasma membrane (GO_REF:0000001 [ISS] InterPro:IPR024932|InterPro:IPR003374)	0046872 // metal ion binding (GO_REF:0000001 [ISS] InterPro:IPR024932|InterPro:IPR003374) /// 0016740 // transferase activity (GO_REF:0000001 [ISS] InterPro:IPR024932|InterPro:IPR003374)	FAD:protein FMN transferase (EC 2.7.1.180) (Flavin transferase)		protein	taxon:257313	20170607	UniProt			0	0	0	0	NC_002929	1274815	1275832	0	0	0	0	NC_002929	1274815	1275832	0	0	0	0	NC_002929	1274815	1275832	0	25.3306	5	5
apt	104.05	30.2739	-2.0396	-1.05593	0.605697	-1.51156	-1.43347e-05	1	0.964717	UniProtKB	Q7W089	apt		0006166 // purine ribonucleoside salvage (GO_REF:0000001 [ISS] InterPro:IPR005764|InterPro:IPR000836|InterPro:IPR029057) /// 0006168 // adenine salvage (GO_REF:0000001 [ISS] InterPro:IPR005764|InterPro:IPR000836|InterPro:IPR029057) /// 0044209 // AMP salvage (GO_REF:0000001 [ISS] InterPro:IPR005764|InterPro:IPR000836|InterPro:IPR029057)	0005737 // cytoplasm (GO_REF:0000001 [ISS] InterPro:IPR005764|InterPro:IPR000836|InterPro:IPR029057)	0003999 // adenine phosphoribosyltransferase activity (GO_REF:0000001 [ISS] InterPro:IPR005764|InterPro:IPR000836|InterPro:IPR029057)	Adenine phosphoribosyltransferase (APRT) (EC 2.4.2.7)		protein	taxon:257313	20170607	UniProt			30.26	4	4	15.3632	NC_002929	274285	274834	35.6293	5	5	19.1864	NC_002929	274285	274834	49.6347	7	7	27.1319	NC_002929	274285	274834	38.508	0	0	0
argA	35.7175	3.88549	15.3358	2.15102	0.376607	1.72699	1.06556e-05	1	0.846651	UniProtKB	Q7VWC5	argA		0006526 // arginine biosynthetic process (GO_REF:0000001 [ISS] InterPro:IPR016181|InterPro:IPR001048|InterPro:IPR000182|InterPro:IPR033719|InterPro:IPR010167)	0005737 // cytoplasm (GO_REF:0000001 [ISS] InterPro:IPR016181|InterPro:IPR001048|InterPro:IPR000182|InterPro:IPR033719|InterPro:IPR010167)	0004042 // acetyl-CoA:L-glutamate N-acetyltransferase activity (GO_REF:0000001 [ISS] InterPro:IPR016181|InterPro:IPR001048|InterPro:IPR000182|InterPro:IPR033719|InterPro:IPR010167)	Amino-acid acetyltransferase (EC 2.3.1.1) (N-acetylglutamate synthase) (AGS) (NAGS)		protein	taxon:257313	20170927	UniProt			17.7487	6	6	9.0111	NC_002929	2473822	2475226	8.35917	3	3	4.50142	NC_002929	2473822	2475226	13.8632	5	5	7.57804	NC_002929	2473822	2475226	13.3237	14.6788	4	4
argB	32.9332	11.7591	12.9271	1.34999	0.806481	1.11212	4.53928e-06	1	1	UniProtKB	Q7VSM2	argB		0006526 // arginine biosynthetic process (GO_REF:0000001 [ISS] InterPro:IPR004662|InterPro:IPR001048|InterPro:IPR001057)	0005737 // cytoplasm (GO_REF:0000001 [ISS] InterPro:IPR004662|InterPro:IPR001048|InterPro:IPR001057)	0003991 // acetylglutamate kinase activity (GO_REF:0000001 [ISS] InterPro:IPR004662|InterPro:IPR001048|InterPro:IPR001057) /// 0005524 // ATP binding (GO_REF:0000001 [ISS] InterPro:IPR004662|InterPro:IPR001048|InterPro:IPR001057)	Acetylglutamate kinase (EC 2.7.2.8) (N-acetyl-L-glutamate 5-phosphotransferase) (NAG kinase) (NAGK)		protein	taxon:257313	20170830	UniProt			45.9932	10	10	23.351	NC_002929	384988	385891	30.3263	7	7	16.3307	NC_002929	384988	385891	34.4875	8	8	18.8519	NC_002929	384988	385891	36.9357	34.2342	6	6
argC	29.8174	4.39574	14.8019	1.56674	0.587902	1.29781	8.56472e-06	1	0.960467	UniProtKB	Q7VUW0	argC		0006526 // arginine biosynthetic process (GO_REF:0000001 [ISS] InterPro:IPR023013|InterPro:IPR000706|InterPro:IPR016040|InterPro:IPR000534|InterPro:IPR012280)	0005737 // cytoplasm (GO_REF:0000001 [ISS] InterPro:IPR023013|InterPro:IPR000706|InterPro:IPR016040|InterPro:IPR000534|InterPro:IPR012280)	0051287 // NAD binding (GO_REF:0000001 [ISS] InterPro:IPR023013|InterPro:IPR000706|InterPro:IPR016040|InterPro:IPR000534|InterPro:IPR012280) /// 0003942 // N-acetyl-gamma-glutamyl-phosphate reductase activity (GO_REF:0000001 [ISS] InterPro:IPR023013|InterPro:IPR000706|InterPro:IPR016040|InterPro:IPR000534|InterPro:IPR012280) /// 0046983 // protein dimerization activity (GO_REF:0000001 [ISS] Inter…	N-acetyl-gamma-glutamyl-phosphate reductase (AGPR) (EC 1.2.1.38) (N-acetyl-glutamate semialdehyde dehydrogenase) (NAGSA dehydrogenase)		protein	taxon:257313	20170607	UniProt			23.3983	6	6	11.8794	NC_002929	3147906	3148971	25.7133	7	7	13.8466	NC_002929	3147906	3148971	29.2415	8	8	15.9843	NC_002929	3147906	3148971	26.1177	53.2156	11	11
argD_1	43.607	17.9476	-28.1385	-1.84245	0.0452854	-2.20194	-3.67937e-05	1	0.300035																73.23	21	21	37.1793	NC_002929	455585	456776	52.5554	16	16	28.3011	NC_002929	455585	456776	58.833	18	18	32.1599	NC_002929	455585	456776	61.5395	34.6078	8	8
argD_2	21.8426	12.9645	-0.622415	-1.01335	0.649024	-1.21486	-9.1861e-06	1	0.98284																49.1918	14	14	24.9749	NC_002929	3751555	3752737	56.2653	17	17	30.2989	NC_002929	3751555	3752737	36.2272	11	11	19.8029	NC_002929	3751555	3752737	47.2281	56.6659	13	13
argF	54.3389	8.25483	-0.885604	-1.0237	0.578059	-1.31586	-1.00671e-05	1	0.958708	UniProtKB	Q7VTJ8	argF		0006526 // arginine biosynthetic process (GO_REF:0000001 [ISS] InterPro:IPR006132|InterPro:IPR006130|InterPro:IPR006131|InterPro:IPR002292|InterPro:IPR024904)	0005737 // cytoplasm (GO_REF:0000001 [ISS] InterPro:IPR006132|InterPro:IPR006130|InterPro:IPR006131|InterPro:IPR002292|InterPro:IPR024904)	0016597 // amino acid binding (GO_REF:0000001 [ISS] InterPro:IPR006132|InterPro:IPR006130|InterPro:IPR006131|InterPro:IPR002292|InterPro:IPR024904) /// 0004585 // ornithine carbamoyltransferase activity (GO_REF:0000001 [ISS] InterPro:IPR006132|InterPro:IPR006130|InterPro:IPR006131|InterPro:IPR002292|InterPro:IPR024904)	Ornithine carbamoyltransferase (OTCase) (EC 2.1.3.3)		protein	taxon:257313	20170607	UniProt			48.498	11	11	24.6227	NC_002929	3750562	3751504	33.2237	8	8	17.891	NC_002929	3750562	3751504	33.0597	8	8	18.0714	NC_002929	3750562	3751504	38.2605	16.4084	3	3
argG	94.6372	28.661	-4.37381	-1.04044	0.444496	-1.28763	-2.74913e-05	1	0.895276	UniProtKB	Q7VTJ9	argG		0006526 // arginine biosynthetic process (GO_REF:0000001 [EXP] InterPro:IPR023437|InterPro:IPR001518|InterPro:IPR018223|InterPro:IPR024074|InterPro:IPR024073|InterPro:IPR014729)	0005737 // cytoplasm (GO_REF:0000001 [EXP] InterPro:IPR023437|InterPro:IPR001518|InterPro:IPR018223|InterPro:IPR024074|InterPro:IPR024073|InterPro:IPR014729)	0042803 // protein homodimerization activity (GO_REF:0000001 [EXP] InterPro:IPR023437|InterPro:IPR001518|InterPro:IPR018223|InterPro:IPR024074|InterPro:IPR024073|InterPro:IPR014729) /// 0004055 // argininosuccinate synthase activity (GO_REF:0000001 [EXP] InterPro:IPR023437|InterPro:IPR001518|InterPro:IPR018223|InterPro:IPR024074|InterPro:IPR024073|InterPro:IPR014729) /// 0005524 // ATP binding (G…	Argininosuccinate synthase (EC 6.3.4.5) (Citrulline--aspartate ligase)		protein	taxon:257313	20170607	UniProt			133.473	43	43	67.7651	NC_002929	3749074	3750412	87.7151	30	30	47.2346	NC_002929	3749074	3750412	116.376	40	40	63.6147	NC_002929	3749074	3750412	112.521	65.462	17	17
argH_1	5.24058	1.96925	-2.0177	-4.07382	0.57248	-3.93813	-2.29417e-06	1	0.958321																2.78177	1	1	1.41232	NC_002929	833454	834947	5.24058	2	2	2.82206	NC_002929	833454	834947	0	0	0	0	NC_002929	833454	834947	2.67412	0	0	0
argH_2	45.8946	5.97252	23.9103	1.49105	0.516226	1.28689	1.53322e-05	1	0.929682																55.4927	19	19	28.1739	NC_002929	2867532	2868954	49.5202	18	18	26.6666	NC_002929	2867532	2868954	41.0631	15	15	22.4463	NC_002929	2867532	2868954	48.692	86.9577	24	24
argJ	49.524	15.4731	15.9272	1.51164	0.689702	1.21364	7.31417e-06	1	0.994204	UniProtKB	Q7VSW3	argJ		0006526 // arginine biosynthetic process (GO_REF:0000001 [ISS] InterPro:IPR002813|InterPro:IPR016117)	0005737 // cytoplasm (GO_REF:0000001 [ISS] InterPro:IPR002813|InterPro:IPR016117)	0004042 // acetyl-CoA:L-glutamate N-acetyltransferase activity (GO_REF:0000001 [ISS] InterPro:IPR002813|InterPro:IPR016117) /// 0004358 // glutamate N-acetyltransferase activity (GO_REF:0000001 [ISS] InterPro:IPR002813|InterPro:IPR016117)	Arginine biosynthesis bifunctional protein ArgJ [Cleaved into: Arginine biosynthesis bifunctional protein ArgJ alpha chain; Arginine biosynthesis bifunctional protein ArgJ beta chain] [Includes: Glutamate N-acetyltransferase (EC 2.3.1.35) (Ornithine acetyltransferase) (OATase) (Ornithine transacetylase); Amino-acid acetyltransferase (EC 2.3.1.1) (N-acetylglutamate synthase) (AGSase)]		protein	taxon:257313	20170607	UniProt			20.309	6	6	10.311	NC_002929	4010529	4011756	22.3184	7	7	12.0185	NC_002929	4010529	4011756	50.7616	16	16	27.7478	NC_002929	4010529	4011756	31.1297	37.7915	9	9
argS	57.633	19.4217	16.5969	1.37936	0.816362	1.1055	5.06458e-06	1	1	UniProtKB	Q7W0K0	argS		0006420 // arginyl-tRNA aminoacylation (GO_REF:0000001 [ISS] InterPro:IPR001412|InterPro:IPR001278|InterPro:IPR005148|InterPro:IPR035684|InterPro:IPR008909|InterPro:IPR014729|InterPro:IPR009080)	0005737 // cytoplasm (GO_REF:0000001 [ISS] InterPro:IPR001412|InterPro:IPR001278|InterPro:IPR005148|InterPro:IPR035684|InterPro:IPR008909|InterPro:IPR014729|InterPro:IPR009080)	0005524 // ATP binding (GO_REF:0000001 [ISS] InterPro:IPR001412|InterPro:IPR001278|InterPro:IPR005148|InterPro:IPR035684|InterPro:IPR008909|InterPro:IPR014729|InterPro:IPR009080) /// 0004814 // arginine-tRNA ligase activity (GO_REF:0000001 [ISS] InterPro:IPR001412|InterPro:IPR001278|InterPro:IPR005148|InterPro:IPR035684|InterPro:IPR008909|InterPro:IPR014729|InterPro:IPR009080)	Arginine--tRNA ligase (EC 6.1.1.19) (Arginyl-tRNA synthetase) (ArgRS)		protein	taxon:257313	20170927	UniProt			41.8106	18	18	21.2275	NC_002929	111936	113724	35.0075	16	16	18.8516	NC_002929	111936	113724	54.4293	25	25	29.7527	NC_002929	111936	113724	43.7491	57.6313	20	20
aroA	35.1823	9.26739	3.89908	1.09057	0.771633	-1.12998	-5.44738e-06	1	1	UniProtKB	P12421	aroA		0009423 // chorismate biosynthetic process (GO_REF:0000001 [ISS] InterPro:IPR001986|InterPro:IPR006264|InterPro:IPR023193|InterPro:IPR013792) /// 0009073 // aromatic amino acid family biosynthetic process (GO_REF:0000001 [ISS] InterPro:IPR001986|InterPro:IPR006264|InterPro:IPR023193|InterPro:IPR013792)	0005737 // cytoplasm (GO_REF:0000001 [ISS] InterPro:IPR001986|InterPro:IPR006264|InterPro:IPR023193|InterPro:IPR013792)	0003866 // 3-phosphoshikimate 1-carboxyvinyltransferase activity (GO_REF:0000001 [ISS] InterPro:IPR001986|InterPro:IPR006264|InterPro:IPR023193|InterPro:IPR013792)	3-phosphoshikimate 1-carboxyvinyltransferase (EC 2.5.1.19) (5-enolpyruvylshikimate-3-phosphate synthase) (EPSP synthase) (EPSPS)		protein	taxon:257313	20170607	UniProt			46.8757	15	15	23.7991	NC_002929	986557	987886	52.9855	18	18	28.5327	NC_002929	986557	987886	29.291	10	10	16.0114	NC_002929	986557	987886	43.0507	38.7678	10	10
aroB	98.8313	57.5007	-64.1453	-2.2663	0.0037114	-2.83824	-8.14676e-05	1	0.051479	UniProtKB	Q7VT93	aroB		0009073 // aromatic amino acid family biosynthetic process (GO_REF:0000001 [ISS] InterPro:IPR016037|InterPro:IPR030963|InterPro:IPR030960) /// 0009423 // chorismate biosynthetic process (GO_REF:0000001 [ISS] InterPro:IPR016037|InterPro:IPR030963|InterPro:IPR030960)	0005737 // cytoplasm (GO_REF:0000001 [ISS] InterPro:IPR016037|InterPro:IPR030963|InterPro:IPR030960)	0000166 // nucleotide binding (GO_REF:0000001 [ISS] InterPro:IPR016037|InterPro:IPR030963|InterPro:IPR030960) /// 0003856 // 3-dehydroquinate synthase activity (GO_REF:0000001 [ISS] InterPro:IPR016037|InterPro:IPR030963|InterPro:IPR030960) /// 0046872 // metal ion binding (GO_REF:0000001 [ISS] InterPro:IPR016037|InterPro:IPR030963|InterPro:IPR030960)	3-dehydroquinate synthase (DHQS) (EC 4.2.3.4)		protein	taxon:257313	20170927	UniProt			123.4	32	32	62.651	NC_002929	3862914	3863991	105.34	29	29	56.7254	NC_002929	3862914	3863991	115.663	32	32	63.2249	NC_002929	3862914	3863991	114.801	47.8388	10	10
aroC	42.9347	31.4336	-35.7373	-2.75192	0.00688909	-3.29485	-4.29522e-05	1	0.0822425	UniProtKB	Q7VY92	aroC		0009423 // chorismate biosynthetic process (GO_REF:0000001 [ISS] InterPro:IPR000453|InterPro:IPR020541) /// 0009073 // aromatic amino acid family biosynthetic process (GO_REF:0000001 [ISS] InterPro:IPR000453|InterPro:IPR020541)		0004107 // chorismate synthase activity (GO_REF:0000001 [ISS] InterPro:IPR000453|InterPro:IPR020541)	Chorismate synthase (CS) (EC 4.2.3.5) (5-enolpyruvylshikimate-3-phosphate phospholyase)		protein	taxon:257313	20170607	UniProt			50.8394	13	13	25.8115	NC_002929	1538499	1539561	55.2556	15	15	29.7552	NC_002929	1538499	1539561	62.3138	17	17	34.0626	NC_002929	1538499	1539561	56.1363	19.4058	4	4
aroE	21.131	0.904198	2.67289	1.15854	0.904661	-1.09624	-1.63824e-06	1	1	UniProtKB	Q7VUS1	aroE		0019632 // shikimate metabolic process (GO_REF:0000001 [ISS] InterPro:IPR016040|InterPro:IPR011342|InterPro:IPR013708|InterPro:IPR022893|InterPro:IPR006151) /// 0009073 // aromatic amino acid family biosynthetic process (GO_REF:0000001 [ISS] InterPro:IPR016040|InterPro:IPR011342|InterPro:IPR013708|InterPro:IPR022893|InterPro:IPR006151) /// 0009423 // chorismate biosynthetic process (GO_REF:000000…		0004764 // shikimate 3-dehydrogenase (NADP+) activity (GO_REF:0000001 [ISS] InterPro:IPR016040|InterPro:IPR011342|InterPro:IPR013708|InterPro:IPR022893|InterPro:IPR006151) /// 0050661 // NADP binding (GO_REF:0000001 [ISS] InterPro:IPR016040|InterPro:IPR011342|InterPro:IPR013708|InterPro:IPR022893|InterPro:IPR006151)	Shikimate dehydrogenase (NADP(+)) (SDH) (EC 1.1.1.25)		protein	taxon:257313	20170607	UniProt			14.4208	3	3	7.32152	NC_002929	3195587	3196451	22.6394	5	5	12.1913	NC_002929	3195587	3196451	13.5166	3	3	7.38859	NC_002929	3195587	3196451	16.8589	11.9265	2	2
aroG_1	185.844	17.9053	50.2258	1.30069	0.893671	1.04408	8.06816e-06	1	1																178.709	50	50	90.7314	NC_002929	2246472	2247634	161.601	48	48	87.0223	NC_002929	2246472	2247634	160.803	48	48	87.9	NC_002929	2246472	2247634	167.038	141.886	32	32
aroG_2	81.106	15.2034	3.71742	1.02218	0.634728	-1.16174	-2.54966e-05	1	0.976831																204.953	53	53	104.056	NC_002929	3098476	3099550	123.847	34	34	66.6914	NC_002929	3098476	3099550	173.979	48	48	95.1023	NC_002929	3098476	3099550	167.593	182.295	38	38
aroK	58.3557	45.7864	10.9633	1.18597	0.933015	1.04469	2.8737e-06	1	1	UniProtKB	Q7VT94	aroK		0009423 // chorismate biosynthetic process (GO_REF:0000001 [ISS] InterPro:IPR027417|InterPro:IPR031322|InterPro:IPR000623|InterPro:IPR023000) /// 0009073 // aromatic amino acid family biosynthetic process (GO_REF:0000001 [ISS] InterPro:IPR027417|InterPro:IPR031322|InterPro:IPR000623|InterPro:IPR023000)	0005737 // cytoplasm (GO_REF:0000001 [ISS] InterPro:IPR027417|InterPro:IPR031322|InterPro:IPR000623|InterPro:IPR023000)	0004765 // shikimate kinase activity (GO_REF:0000001 [ISS] InterPro:IPR027417|InterPro:IPR031322|InterPro:IPR000623|InterPro:IPR023000) /// 0046872 // metal ion binding (GO_REF:0000001 [ISS] InterPro:IPR027417|InterPro:IPR031322|InterPro:IPR000623|InterPro:IPR023000) /// 0005524 // ATP binding (GO_REF:0000001 [ISS] InterPro:IPR027417|InterPro:IPR031322|InterPro:IPR000623|InterPro:IPR023000)	Shikimate kinase (SK) (EC 2.7.1.71)		protein	taxon:257313	20170607	UniProt			84.8922	13	13	43.1003	NC_002929	3862279	3862915	30.7554	5	5	16.5618	NC_002929	3862279	3862915	61.2072	10	10	33.4578	NC_002929	3862279	3862915	58.9516	89.1111	11	11
aroQ	301.448	55.9297	154.637	6.62526	2.86658e-05	5.15114	0.000125515	0.110535	0.00110599	UniProtKB	Q7VUS7	aroQ		0009423 // chorismate biosynthetic process (GO_REF:0000001 [ISS] InterPro:IPR001874|InterPro:IPR018509) /// 0009073 // aromatic amino acid family biosynthetic process (GO_REF:0000001 [ISS] InterPro:IPR001874|InterPro:IPR018509)		0003855 // 3-dehydroquinate dehydratase activity (GO_REF:0000001 [ISS] InterPro:IPR001874|InterPro:IPR018509)	3-dehydroquinate dehydratase (3-dehydroquinase) (EC 4.2.1.10) (Type II DHQase)		protein	taxon:257313	20170607	UniProt			28.6427	3	3	14.542	NC_002929	3189580	3190015	26.98	3	3	14.5287	NC_002929	3189580	3190015	26.8468	3	3	14.6753	NC_002929	3189580	3190015	27.4898	82.9096	7	7
arsC_1	75.1243	36.0187	36.0827	1.89149	0.288391	1.57651	2.54946e-05	1	0.77439																68.0851	6	6	34.5672	NC_002929	1375614	1375980	32.0663	3	3	17.2677	NC_002929	1375614	1375980	21.272	2	2	11.6279	NC_002929	1375614	1375980	40.4745	42.2315	3	3
arsC_2	24.3605	6.95056	7.36942	3.40234	0.532952	3.02527	7.04882e-06	1	0.935127																0	0	0	0	NC_002929	1766456	1766879	0	0	0	0	NC_002929	1766456	1766879	9.20279	1	1	5.03053	NC_002929	1766456	1766879	3.0676	24.3605	2	2
arsH	8.13302	0	2.71101	#DIV/0!	0.460502	23.4015	2.77235e-06	1	0.901827	UniProtKB	Q7VXR2	arsH				0016491 // oxidoreductase activity (GO_REF:0000001 [IEA] InterPro:IPR014063|InterPro:IPR029039|InterPro:IPR005025)	Putative NADPH-dependent FMN reductase		protein	taxon:257313	20170607	UniProt			0	0	0	0	NC_002929	1765741	1766464	0	0	0	0	NC_002929	1765741	1766464	0	0	0	0	NC_002929	1765741	1766464	0	0	0	0
ascD	137.126	96.7147	-110.279	-3.91	2.55643e-05	-4.54931	-0.000126945	0.0985759	0.00103764	UniProtKB	Q7VXF7	ascD				0051537 // 2 iron, 2 sulfur cluster binding (GO_REF:0000001 [IEA] InterPro:IPR001041|InterPro:IPR006058|InterPro:IPR012675|InterPro:IPR017927|InterPro:IPR001709|InterPro:IPR008333|InterPro:IPR001433|InterPro:IPR001221|InterPro:IPR017938) /// 0016491 // oxidoreductase activity (GO_REF:0000001 [IEA] InterPro:IPR001041|InterPro:IPR006058|InterPro:IPR012675|InterPro:IPR017927|InterPro:IPR001709|Inter…	CDP-6-deoxy-L-threo-D-glycero-4-hexulose-3-dehy drase reductase (EC 1.17.1.-)		protein	taxon:257313	20170607	UniProt			138.836	35	35	70.488	NC_002929	1905817	1906864	164.405	44	44	88.5322	NC_002929	1905817	1906864	141.285	38	38	77.2308	NC_002929	1905817	1906864	148.176	44.2886	9	9
asd	258.246	143.742	-166.718	-2.12701	0.00219842	-2.67633	-0.000216487	1	0.0354691	UniProtKB	P41399	asd		0009089 // lysine biosynthetic process via diaminopimelate (GO_REF:0000001 [ISS] InterPro:IPR000319|InterPro:IPR011534|InterPro:IPR012080|InterPro:IPR016040|InterPro:IPR000534|InterPro:IPR012280) /// 0009097 // isoleucine biosynthetic process (GO_REF:0000001 [ISS] InterPro:IPR000319|InterPro:IPR011534|InterPro:IPR012080|InterPro:IPR016040|InterPro:IPR000534|InterPro:IPR012280) /// 0009086 // meth…	0005737 // cytoplasm (GO_REF:0000001 [ISS] InterPro:IPR000319|InterPro:IPR011534|InterPro:IPR012080|InterPro:IPR016040|InterPro:IPR000534|InterPro:IPR012280)	0003942 // N-acetyl-gamma-glutamyl-phosphate reductase activity (GO_REF:0000001 [ISS] InterPro:IPR000319|InterPro:IPR011534|InterPro:IPR012080|InterPro:IPR016040|InterPro:IPR000534|InterPro:IPR012280) /// 0051287 // NAD binding (GO_REF:0000001 [ISS] InterPro:IPR000319|InterPro:IPR011534|InterPro:IPR012080|InterPro:IPR016040|InterPro:IPR000534|InterPro:IPR012280) /// 0050661 // NADP binding (GO_RE…	Aspartate-semialdehyde dehydrogenase (ASA dehydrogenase) (ASADH) (EC 1.2.1.11) (Aspartate-beta-semialdehyde dehydrogenase)		protein	taxon:257313	20170607	UniProt			260.722	71	71	132.37	NC_002929	1561157	1562288	349.356	101	101	188.128	NC_002929	1561157	1562288	333.864	97	97	182.5	NC_002929	1561157	1562288	314.647	91.1095	20	20
ask	296.165	54.1461	25.4548	1.15368	0.733793	-1.13548	-2.16637e-05	1	1	UniProtKB	Q7VX91	ask		0009088 // threonine biosynthetic process (GO_REF:0000001 [ISS] InterPro:IPR002912|InterPro:IPR001048|InterPro:IPR005260|InterPro:IPR001341|InterPro:IPR018042|InterPro:IPR027795|InterPro:IPR001057) /// 0009089 // lysine biosynthetic process via diaminopimelate (GO_REF:0000001 [ISS] InterPro:IPR002912|InterPro:IPR001048|InterPro:IPR005260|InterPro:IPR001341|InterPro:IPR018042|InterPro:IPR027795|In…		0004072 // aspartate kinase activity (GO_REF:0000001 [ISS] InterPro:IPR002912|InterPro:IPR001048|InterPro:IPR005260|InterPro:IPR001341|InterPro:IPR018042|InterPro:IPR027795|InterPro:IPR001057)	Aspartokinase (EC 2.7.2.4)		protein	taxon:257313	20170927	UniProt			164.028	50	50	83.2779	NC_002929	2015885	2017151	157.596	51	51	84.8656	NC_002929	2015885	2017151	175.267	57	57	95.8065	NC_002929	2015885	2017151	165.631	109.882	27	27
aspC	28.4202	13.8558	21.5069	7.49087	0.0207525	5.95789	1.86086e-05	1	0.183116	UniProtKB	Q7VYW8	aspC		0009058 // biosynthetic process (GO_REF:0000001 [ISS] InterPro:IPR004839|InterPro:IPR004838|InterPro:IPR015424|InterPro:IPR015421|InterPro:IPR015422)		0008483 // transaminase activity (GO_REF:0000001 [ISS] InterPro:IPR004839|InterPro:IPR004838|InterPro:IPR015424|InterPro:IPR015421|InterPro:IPR015422) /// 0030170 // pyridoxal phosphate binding (GO_REF:0000001 [ISS] InterPro:IPR004839|InterPro:IPR004838|InterPro:IPR015424|InterPro:IPR015421|InterPro:IPR015422)	Aminotransferase (EC 2.6.1.-)		protein	taxon:257313	20170607	UniProt			3.45236	1	1	1.75278	NC_002929	1248652	1249855	3.25195	1	1	1.75118	NC_002929	1248652	1249855	3.23589	1	1	1.76884	NC_002929	1248652	1249855	3.3134	25.697	6	6
aspS	93.6833	30.8234	49.6245	2.67176	0.0584715	2.17387	3.81747e-05	1	0.33702	UniProtKB	Q7W001	aspS		0006418 // tRNA aminoacylation for protein translation (GO_REF:0000001 [ISS] InterPro:IPR004364|InterPro:IPR006195|InterPro:IPR004524|InterPro:IPR002312|InterPro:IPR004115|InterPro:IPR029351|InterPro:IPR012340|InterPro:IPR004365)	0005737 // cytoplasm (GO_REF:0000001 [ISS] InterPro:IPR004364|InterPro:IPR006195|InterPro:IPR004524|InterPro:IPR002312|InterPro:IPR004115|InterPro:IPR029351|InterPro:IPR012340|InterPro:IPR004365)	0005524 // ATP binding (GO_REF:0000001 [ISS] InterPro:IPR004364|InterPro:IPR006195|InterPro:IPR004524|InterPro:IPR002312|InterPro:IPR004115|InterPro:IPR029351|InterPro:IPR012340|InterPro:IPR004365) /// 0050560 // aspartate-tRNA(Asn) ligase activity (GO_REF:0000001 [ISS] InterPro:IPR004364|InterPro:IPR006195|InterPro:IPR004524|InterPro:IPR002312|InterPro:IPR004115|InterPro:IPR029351|InterPro:IPR01…	Aspartate--tRNA(Asp/Asn) ligase (EC 6.1.1.23) (Aspartyl-tRNA synthetase) (AspRS) (Non-discriminating aspartyl-tRNA synthetase) (ND-AspRS)		protein	taxon:257313	20170830	UniProt			32.4649	14	14	16.4826	NC_002929	723419	725210	15.2901	7	7	8.23375	NC_002929	723419	725210	41.2969	19	19	22.5742	NC_002929	723419	725210	29.684	63.2883	22	22
astE	0	0	0	1	1	1	0	1	1	UniProtKB	Q7VYX5	astE		0008152 // metabolic process (GO_REF:0000001 [IEA] InterPro:IPR007036)		0046872 // metal ion binding (GO_REF:0000001 [IEA] InterPro:IPR007036) /// 0016788 // hydrolase activity, acting on ester bonds (GO_REF:0000001 [IEA] InterPro:IPR007036)	Putative succinylglutamate desuccinylase (EC 3.1.-.-)		protein	taxon:257313	20170607	UniProt			0	0	0	0	NC_002929	1241076	1242066	0	0	0	0	NC_002929	1241076	1242066	0	0	0	0	NC_002929	1241076	1242066	0	0	0	0
atoE	39.352	3.83398	15.4711	2.55244	0.278207	2.18434	1.31779e-05	1	0.75999	UniProtKB	Q7VSK7	atoE			0016021 // integral to membrane (GO_REF:0000001 [IEA] InterPro:IPR006160)		Putative short-chain fatty acids transporter		protein	taxon:257313	20170607	UniProt			3.16072	1	1	1.60472	NC_002929	403680	404994	14.8862	5	5	8.01623	NC_002929	403680	404994	11.8502	4	4	6.47767	NC_002929	403680	404994	9.9657	15.6841	4	4
atpA	317.791	30.8306	-0.676148	-1.00244	0.489599	-1.26361	-6.35015e-05	1	0.916236	UniProtKB	Q7VU46	atpA		0015986 // ATP synthesis coupled proton transport (GO_REF:0000001 [ISS] InterPro:IPR023366|InterPro:IPR000793|InterPro:IPR033732|InterPro:IPR005294|InterPro:IPR020003|InterPro:IPR004100|InterPro:IPR000194|InterPro:IPR027417)	0005886 // plasma membrane (GO_REF:0000001 [ISS] InterPro:IPR023366|InterPro:IPR000793|InterPro:IPR033732|InterPro:IPR005294|InterPro:IPR020003|InterPro:IPR004100|InterPro:IPR000194|InterPro:IPR027417) /// 0045261 // proton-transporting ATP synthase complex, catalytic core F(1) (GO_REF:0000001 [ISS] InterPro:IPR023366|InterPro:IPR000793|InterPro:IPR033732|InterPro:IPR005294|InterPro:IPR020003|Int…	0046933 // proton-transporting ATP synthase activity, rotational mechanism (GO_REF:0000001 [ISS] InterPro:IPR023366|InterPro:IPR000793|InterPro:IPR033732|InterPro:IPR005294|InterPro:IPR020003|InterPro:IPR004100|InterPro:IPR000194|InterPro:IPR027417) /// 0005524 // ATP binding (GO_REF:0000001 [ISS] InterPro:IPR023366|InterPro:IPR000793|InterPro:IPR033732|InterPro:IPR005294|InterPro:IPR020003|Inter…	ATP synthase subunit alpha (EC 3.6.3.14) (ATP synthase F1 sector subunit alpha) (F-ATPase subunit alpha)		protein	taxon:257313	20170607	UniProt			253.178	94	94	128.54	NC_002929	3501463	3503005	271.462	107	107	146.182	NC_002929	3501463	3503005	307.989	122	122	168.356	NC_002929	3501463	3503005	277.543	284.008	85	85
atpB	193.718	74.3216	44.4924	1.55417	0.691486	1.19659	1.74082e-05	1	0.995657	UniProtKB	Q7VU50	atpB		0015986 // ATP synthesis coupled proton transport (GO_REF:0000001 [ISS] InterPro:IPR000568|InterPro:IPR023011)	0005886 // plasma membrane (GO_REF:0000001 [ISS] InterPro:IPR000568|InterPro:IPR023011) /// 0045263 // proton-transporting ATP synthase complex, coupling factor F(o) (GO_REF:0000001 [ISS] InterPro:IPR000568|InterPro:IPR023011) /// 0016021 // integral to membrane (GO_REF:0000001 [ISS] InterPro:IPR000568|InterPro:IPR023011)	0015078 // hydrogen ion transmembrane transporter activity (GO_REF:0000001 [ISS] InterPro:IPR000568|InterPro:IPR023011)	ATP synthase subunit a (ATP synthase F0 sector subunit a) (F-ATPase subunit 6)		protein	taxon:257313	20170607	UniProt			32.9618	7	7	16.7349	NC_002929	3499028	3499910	93.1451	21	21	50.1587	NC_002929	3499028	3499910	114.753	26	26	62.7276	NC_002929	3499028	3499910	80.2867	110.989	19	19
atpC	125.795	52.2393	9.92039	1.19552	0.869053	-1.10699	-5.33172e-06	1	1	UniProtKB	Q7VU43	atpC		0015986 // ATP synthesis coupled proton transport (GO_REF:0000001 [ISS] InterPro:IPR001469|InterPro:IPR020547|InterPro:IPR020546)	0045261 // proton-transporting ATP synthase complex, catalytic core F(1) (GO_REF:0000001 [ISS] InterPro:IPR001469|InterPro:IPR020547|InterPro:IPR020546) /// 0005886 // plasma membrane (GO_REF:0000001 [ISS] InterPro:IPR001469|InterPro:IPR020547|InterPro:IPR020546)	0046933 // proton-transporting ATP synthase activity, rotational mechanism (GO_REF:0000001 [ISS] InterPro:IPR001469|InterPro:IPR020547|InterPro:IPR020546)	ATP synthase epsilon chain (ATP synthase F1 sector epsilon subunit) (F-ATPase epsilon subunit)		protein	taxon:257313	20170607	UniProt			78.5473	8	8	39.8789	NC_002929	3505461	3505884	9.24845	1	1	4.98029	NC_002929	3505461	3505884	64.4195	7	7	35.2137	NC_002929	3505461	3505884	50.7384	12.1802	1	1
atpD	228.153	42.3334	36.5573	1.25178	0.961215	-1.01789	-2.80057e-06	1	1	UniProtKB	Q7VU44	atpD		0015986 // ATP synthesis coupled proton transport (GO_REF:0000001 [ISS] InterPro:IPR003593|InterPro:IPR005722|InterPro:IPR020003|InterPro:IPR004100|InterPro:IPR000194|InterPro:IPR024034|InterPro:IPR027417)	0005886 // plasma membrane (GO_REF:0000001 [ISS] InterPro:IPR003593|InterPro:IPR005722|InterPro:IPR020003|InterPro:IPR004100|InterPro:IPR000194|InterPro:IPR024034|InterPro:IPR027417) /// 0045261 // proton-transporting ATP synthase complex, catalytic core F(1) (GO_REF:0000001 [ISS] InterPro:IPR003593|InterPro:IPR005722|InterPro:IPR020003|InterPro:IPR004100|InterPro:IPR000194|InterPro:IPR024034|Int…	0046933 // proton-transporting ATP synthase activity, rotational mechanism (GO_REF:0000001 [ISS] InterPro:IPR003593|InterPro:IPR005722|InterPro:IPR020003|InterPro:IPR004100|InterPro:IPR000194|InterPro:IPR024034|InterPro:IPR027417) /// 0005524 // ATP binding (GO_REF:0000001 [ISS] InterPro:IPR003593|InterPro:IPR005722|InterPro:IPR020003|InterPro:IPR004100|InterPro:IPR000194|InterPro:IPR024034|Inter…	ATP synthase subunit beta (EC 3.6.3.14) (ATP synthase F1 sector subunit beta) (F-ATPase subunit beta)		protein	taxon:257313	20170607	UniProt			154.151	52	52	78.2634	NC_002929	3504051	3505452	161.957	58	58	87.2138	NC_002929	3504051	3505452	119.479	43	43	65.3107	NC_002929	3504051	3505452	145.196	161.812	44	44
atpE	215.486	87.4409	40.3773	1.45888	0.852428	1.14655	1.40424e-05	1	1	UniProtKB	Q7VU49	atpE		0015986 // ATP synthesis coupled proton transport (GO_REF:0000001 [ISS] InterPro:IPR005953|InterPro:IPR000454|InterPro:IPR020537|InterPro:IPR002379) /// 0015991 // ATP hydrolysis coupled proton transport (GO_REF:0000001 [ISS] InterPro:IPR005953|InterPro:IPR000454|InterPro:IPR020537|InterPro:IPR002379)	0005886 // plasma membrane (GO_REF:0000001 [ISS] InterPro:IPR005953|InterPro:IPR000454|InterPro:IPR020537|InterPro:IPR002379) /// 0045263 // proton-transporting ATP synthase complex, coupling factor F(o) (GO_REF:0000001 [ISS] InterPro:IPR005953|InterPro:IPR000454|InterPro:IPR020537|InterPro:IPR002379) /// 0016021 // integral to membrane (GO_REF:0000001 [ISS] InterPro:IPR005953|InterPro:IPR000454|…	0046933 // proton-transporting ATP synthase activity, rotational mechanism (GO_REF:0000001 [ISS] InterPro:IPR005953|InterPro:IPR000454|InterPro:IPR020537|InterPro:IPR002379) /// 0008289 // lipid binding (GO_REF:0000001 [ISS] InterPro:IPR005953|InterPro:IPR000454|InterPro:IPR020537|InterPro:IPR002379)	ATP synthase subunit c (ATP synthase F(0) sector subunit c) (F-type ATPase subunit c) (F-ATPase subunit c) (Lipid-binding protein)		protein	taxon:257313	20170927	UniProt			119.639	7	7	60.7415	NC_002929	3500026	3500269	32.1983	2	2	17.3388	NC_002929	3500026	3500269	112.138	7	7	61.2979	NC_002929	3500026	3500269	87.9917	169.621	8	8
atpF	452.131	58.9319	126.451	1.85055	0.383065	1.4064	6.6393e-05	1	0.848907	UniProtKB	Q7VU48	atpF		0015986 // ATP synthesis coupled proton transport (GO_REF:0000001 [ISS] InterPro:IPR028987|InterPro:IPR002146|InterPro:IPR005864)	0005886 // plasma membrane (GO_REF:0000001 [ISS] InterPro:IPR028987|InterPro:IPR002146|InterPro:IPR005864) /// 0045263 // proton-transporting ATP synthase complex, coupling factor F(o) (GO_REF:0000001 [ISS] InterPro:IPR028987|InterPro:IPR002146|InterPro:IPR005864) /// 0016021 // integral to membrane (GO_REF:0000001 [ISS] InterPro:IPR028987|InterPro:IPR002146|InterPro:IPR005864)	0015078 // hydrogen ion transmembrane transporter activity (GO_REF:0000001 [ISS] InterPro:IPR028987|InterPro:IPR002146|InterPro:IPR005864)	ATP synthase subunit b (ATP synthase F(0) sector subunit b) (ATPase subunit I) (F-type ATPase subunit b) (F-ATPase subunit b)		protein	taxon:257313	20170607	UniProt			114.632	13	13	58.1991	NC_002929	3500406	3500877	157.813	19	19	84.9822	NC_002929	3500406	3500877	173.563	21	21	94.8751	NC_002929	3500406	3500877	148.669	185.962	17	17
atpG	531.294	172.209	-63.101	-1.16279	0.238184	-1.49687	-0.000163989	1	0.708672	UniProtKB	Q7VU45	atpG		0015986 // ATP synthesis coupled proton transport (GO_REF:0000001 [ISS] InterPro:IPR000131|InterPro:IPR023632)	0045261 // proton-transporting ATP synthase complex, catalytic core F(1) (GO_REF:0000001 [ISS] InterPro:IPR000131|InterPro:IPR023632) /// 0005886 // plasma membrane (GO_REF:0000001 [ISS] InterPro:IPR000131|InterPro:IPR023632)	0046933 // proton-transporting ATP synthase activity, rotational mechanism (GO_REF:0000001 [ISS] InterPro:IPR000131|InterPro:IPR023632)	ATP synthase gamma chain (ATP synthase F1 sector gamma subunit) (F-ATPase gamma subunit)		protein	taxon:257313	20170607	UniProt			490.498	107	107	249.029	NC_002929	3503103	3504009	479.296	111	111	258.101	NC_002929	3503103	3504009	382.403	89	89	209.033	NC_002929	3503103	3504009	450.733	307.087	54	54
atpH	715.859	46.8565	118.996	1.55705	0.77846	1.14123	3.31151e-05	1	1	UniProtKB	Q7VU47	atpH		0015986 // ATP synthesis coupled proton transport (GO_REF:0000001 [ISS] InterPro:IPR026015|InterPro:IPR000711)	0005886 // plasma membrane (GO_REF:0000001 [ISS] InterPro:IPR026015|InterPro:IPR000711) /// 0045261 // proton-transporting ATP synthase complex, catalytic core F(1) (GO_REF:0000001 [ISS] InterPro:IPR026015|InterPro:IPR000711)	0046933 // proton-transporting ATP synthase activity, rotational mechanism (GO_REF:0000001 [ISS] InterPro:IPR026015|InterPro:IPR000711)	ATP synthase subunit delta (ATP synthase F(1) sector subunit delta) (F-type ATPase subunit delta) (F-ATPase subunit delta)		protein	taxon:257313	20170607	UniProt			199.968	26	26	101.525	NC_002929	3500889	3501429	231.828	32	32	124.839	NC_002929	3500889	3501429	209.057	29	29	114.277	NC_002929	3500889	3501429	213.618	162.2	17	17
baf	88.8112	19.523	39.9043	4.93867	0.0596062	3.84594	3.17483e-05	1	0.341785																20.6626	4	4	10.4905	NC_002929	94468	95272	9.73157	2	2	5.24046	NC_002929	94468	95272	0	0	0	0	NC_002929	94468	95272	10.1314	32.0413	5	5
bapA	57.7691	3.71523	14.6466	2.10211	0.545021	1.56144	8.22463e-06	1	0.942492	UniProtKB	Q79GS1	bapA			0019867 // outer membrane (GO_REF:0000001 [IEA] InterPro:IPR005546|InterPro:IPR013425|InterPro:IPR006315|InterPro:IPR012332|InterPro:IPR011050|InterPro:IPR004899|InterPro:IPR030895)		Putative autotransporter		protein	taxon:257313	20170927	UniProt			16.8455	11	11	8.55257	NC_002929	2347937	2350649	11.5401	8	8	6.21435	NC_002929	2347937	2350649	11.4831	8	8	6.27703	NC_002929	2347937	2350649	13.2896	15.1984	8	8
bapB	32.5597	10.5233	18.564	6.0902	0.0577325	5.11437	1.70909e-05	1	0.335939																1.44258	1	1	0.732406	NC_002929	1261173	1264052	6.79419	4	5	3.65867	NC_002929	1261173	1264052	2.70426	1	2	1.47823	NC_002929	1261173	1264052	3.64701	34.0023	12	19
bapC	78.1411	28.5796	46.9835	2.48895	0.0582808	2.13868	3.94631e-05	1	0.336521																31.9797	23	23	16.2363	NC_002929	2905290	2908277	26.1941	20	20	14.1056	NC_002929	2905290	2908277	36.4907	28	28	19.947	NC_002929	2905290	2908277	31.5549	70.7204	41	41
basR	100.664	25.864	40.7518	1.85966	0.285129	1.58097	3.00977e-05	1	0.76939	UniProtKB	Q79GE3	basR		0000160 // phosphorelay signal transduction system (GO_REF:0000001 [IEA] InterPro:IPR011006|InterPro:IPR001867|InterPro:IPR001789|InterPro:IPR011991) /// 0006355 // regulation of transcription, DNA-dependent (GO_REF:0000001 [IEA] InterPro:IPR011006|InterPro:IPR001867|InterPro:IPR001789|InterPro:IPR011991) /// 0006351 // transcription, DNA-dependent (GO_REF:0000001 [IEA] InterPro:IPR011006|InterPr…	0005622 // intracellular (GO_REF:0000001 [IEA] InterPro:IPR011006|InterPro:IPR001867|InterPro:IPR001789|InterPro:IPR011991)	0003677 // DNA binding (GO_REF:0000001 [IEA] InterPro:IPR011006|InterPro:IPR001867|InterPro:IPR001789|InterPro:IPR011991)	Response regulator protein		protein	taxon:257313	20170927	UniProt			49.4427	8	8	25.1023	NC_002929	3745234	3745906	17.4647	3	3	9.40475	NC_002929	3745234	3745906	75.3068	13	13	41.165	NC_002929	3745234	3745906	47.4047	61.3362	8	8
bcr	130.49	86.9781	109.592	26.7801	6.62419e-09	22.1797	0.000101856	2.55429e-05	7.51261e-07	UniProtKB	Q7VW14	bcr		0055085 // transmembrane transport (GO_REF:0000001 [IEA] InterPro:IPR011701|InterPro:IPR020846)	0016021 // integral to membrane (GO_REF:0000001 [IEA] InterPro:IPR011701|InterPro:IPR020846)		Putative drug resistance translocase		protein	taxon:257313	20170607	UniProt			0	0	0	0	NC_002929	2604802	2606026	6.39231	2	2	3.44226	NC_002929	2604802	2606026	6.36075	2	2	3.47698	NC_002929	2604802	2606026	4.25102	130.49	31	31
bcr4	88.8318	29.0198	57.2837	12.1492	0.00046835	10.4596	5.39721e-05	1	0.0110119																7.9563	1	1	4.03946	NC_002929	2374658	2375180	0	0	0	0	NC_002929	2374658	2375180	7.45743	1	1	4.07646	NC_002929	2374658	2375180	5.13791	88.8318	9	9
bcrD	43.4803	40.188	40.9271	6.36348	0.00217322	5.30886	3.64518e-05	1	0.0352099	UniProtKB	Q79GP6	bcrD		0009306 // protein secretion (GO_REF:0000001 [IEA] InterPro:IPR025505|InterPro:IPR001712|InterPro:IPR006302)	0016021 // integral to membrane (GO_REF:0000001 [IEA] InterPro:IPR025505|InterPro:IPR001712|InterPro:IPR006302)		Putative type III secretion pore protein		protein	taxon:257313	20170607	UniProt			9.88855	5	5	5.02047	NC_002929	2381717	2383817	5.5887	3	3	3.00952	NC_002929	2381717	2383817	7.41482	4	4	4.05317	NC_002929	2381717	2383817	7.63069	49.069	20	20
bcrH1	151.239	70.309	116.94	22.1398	1.09814e-07	18.8847	0.000110624	0.000423441	1.00819e-05	UniProtKB	Q79GQ2	bcrH1		0006950 // response to stress (GO_REF:0000001 [IEA] InterPro:IPR005415|InterPro:IPR016379|InterPro:IPR013026|InterPro:IPR011990)			Putative regulatory protein		protein	taxon:257313	20170607	UniProt			8.54566	1	1	4.33868	NC_002929	2377890	2378376	8.04957	1	1	4.3347	NC_002929	2377890	2378376	0	0	0	0	NC_002929	2377890	2378376	5.53174	137.817	13	13
bcrH2	118.851	17.6473	59.5346	3.28232	0.0291631	2.86205	5.34536e-05	1	0.227638	UniProtKB	Q79GQ4	bcrH2		0006950 // response to stress (GO_REF:0000001 [IEA] InterPro:IPR005415|InterPro:IPR013026|InterPro:IPR011990)			Putative regulatory protein		protein	taxon:257313	20170607	UniProt			35.9583	4	4	18.2563	NC_002929	2375184	2375646	33.8709	4	4	18.2395	NC_002929	2375184	2375646	8.42593	1	1	4.60587	NC_002929	2375184	2375646	26.0851	78.0643	7	7
betT_1	23.9787	11.4651	15.4183	3.18037	0.195293	2.63583	1.29532e-05	1	0.6535																3.7215	2	2	1.88942	NC_002929	826319	828551	10.5164	6	6	5.66308	NC_002929	826319	828551	6.97631	4	4	3.81346	NC_002929	826319	828551	7.07139	27.7002	12	12
betT_2	29.5307	7.05251	1.79009	1.08558	0.962465	-1.03748	-8.32685e-07	1	1																16.9604	8	8	8.61091	NC_002929	861258	863217	17.9729	9	9	9.6784	NC_002929	861258	863217	27.8198	14	14	15.2071	NC_002929	861258	863217	20.9177	36.8205	14	14
bfeA	18.617	3.53396	11.4988	10.7614	0.140419	8.83148	1.12497e-05	1	0.558779	UniProtKB	Q7VV12	bfeA		0015891 // siderophore transport (GO_REF:0000001 [ISS] InterPro:IPR012910|InterPro:IPR000531|InterPro:IPR010917|InterPro:IPR010105)	0009279 // cell outer membrane (GO_REF:0000001 [ISS] InterPro:IPR012910|InterPro:IPR000531|InterPro:IPR010917|InterPro:IPR010105)	0004872 // receptor activity (GO_REF:0000001 [ISS] InterPro:IPR012910|InterPro:IPR000531|InterPro:IPR010917|InterPro:IPR010105) /// 0005506 // iron ion binding (GO_REF:0000001 [ISS] InterPro:IPR012910|InterPro:IPR000531|InterPro:IPR010917|InterPro:IPR010105)	Ferric enterobactin receptor		protein	taxon:257313	20170607	UniProt			0	0	0	0	NC_002929	3077127	3079341	3.53396	2	2	1.90304	NC_002929	3077127	3079341	0	0	0	0	NC_002929	3077127	3079341	1.17799	18.617	8	8
bfr	469.066	337.355	-394.797	-2.46532	0.000172067	-2.96853	-0.000483194	0.663492	0.00501734	UniProtKB	Q7W0G1	bfr		0006826 // iron ion transport (GO_REF:0000001 [ISS] InterPro:IPR002024|InterPro:IPR009040|InterPro:IPR009078|InterPro:IPR012347|InterPro:IPR008331) /// 0006879 // cellular iron ion homeostasis (GO_REF:0000001 [ISS] InterPro:IPR002024|InterPro:IPR009040|InterPro:IPR009078|InterPro:IPR012347|InterPro:IPR008331)	0005623 // cell (GO_REF:0000001 [ISS] InterPro:IPR002024|InterPro:IPR009040|InterPro:IPR009078|InterPro:IPR012347|InterPro:IPR008331)	0008199 // ferric iron binding (GO_REF:0000001 [ISS] InterPro:IPR002024|InterPro:IPR009040|InterPro:IPR009078|InterPro:IPR012347|InterPro:IPR008331)	Bacterioferritin		protein	taxon:257313	20170607	UniProt			618.19	71	71	313.858	NC_002929	173617	174094	697.123	85	85	375.401	NC_002929	173617	174094	677.36	83	83	370.266	NC_002929	173617	174094	664.224	280.835	26	26
bfrC	275.257	126.196	222.476	188.741	2.75675e-18	141.653	0.00019996	1.063e-14	2.12601e-15	UniProtKB	Q7VT87	bfrC		0015891 // siderophore transport (GO_REF:0000001 [ISS] InterPro:IPR012910|InterPro:IPR000531|InterPro:IPR010105)	0009279 // cell outer membrane (GO_REF:0000001 [ISS] InterPro:IPR012910|InterPro:IPR000531|InterPro:IPR010105)	0004872 // receptor activity (GO_REF:0000001 [ISS] InterPro:IPR012910|InterPro:IPR000531|InterPro:IPR010105) /// 0005506 // iron ion binding (GO_REF:0000001 [ISS] InterPro:IPR012910|InterPro:IPR000531|InterPro:IPR010105)	Ferric siderophore receptor		protein	taxon:257313	20170607	UniProt			0	0	0	0	NC_002929	3871134	3873324	0	0	0	0	NC_002929	3871134	3873324	3.55505	2	2	1.9433	NC_002929	3871134	3873324	1.18502	275.257	117	117
bfrD	139.332	20.3124	69.0616	1.41991	0.614233	1.16924	3.0547e-05	1	0.969895	UniProtKB	P81549	bfrD		0055072 // iron ion homeostasis (GO_REF:0000001 [EXP] InterPro:IPR030148|InterPro:IPR012910|InterPro:IPR000531|InterPro:IPR010105) /// 0006811 // ion transport (GO_REF:0000001 [EXP] InterPro:IPR030148|InterPro:IPR012910|InterPro:IPR000531|InterPro:IPR010105) /// 0015891 // siderophore transport (GO_REF:0000001 [EXP] InterPro:IPR030148|InterPro:IPR012910|InterPro:IPR000531|InterPro:IPR010105) /// …	0016021 // integral to membrane (GO_REF:0000001 [EXP] InterPro:IPR030148|InterPro:IPR012910|InterPro:IPR000531|InterPro:IPR010105) /// 0009279 // cell outer membrane (GO_REF:0000001 [EXP] InterPro:IPR030148|InterPro:IPR012910|InterPro:IPR000531|InterPro:IPR010105)	0005506 // iron ion binding (GO_REF:0000001 [EXP] InterPro:IPR030148|InterPro:IPR012910|InterPro:IPR000531|InterPro:IPR010105) /// 0004872 // receptor activity (GO_REF:0000001 [EXP] InterPro:IPR030148|InterPro:IPR012910|InterPro:IPR000531|InterPro:IPR010105)	Probable TonB-dependent receptor BfrD (Virulence-associated outer membrane protein Vir-90)	vir90	protein	taxon:257313	20170607	UniProt			150.721	81	81	76.5217	NC_002929	885871	888103	170.015	97	97	91.5531	NC_002929	885871	888103	172.664	99	99	94.3832	NC_002929	885871	888103	164.466	152.351	66	66
bfrE	69.9148	8.26703	36.999	13.5346	0.00187603	10.1908	3.07686e-05	1	0.0325526	UniProtKB	Q7VZP0	bfrE		0015891 // siderophore transport (GO_REF:0000001 [ISS] InterPro:IPR030148|InterPro:IPR012910|InterPro:IPR000531|InterPro:IPR010105)	0016021 // integral to membrane (GO_REF:0000001 [ISS] InterPro:IPR030148|InterPro:IPR012910|InterPro:IPR000531|InterPro:IPR010105) /// 0009279 // cell outer membrane (GO_REF:0000001 [ISS] InterPro:IPR030148|InterPro:IPR012910|InterPro:IPR000531|InterPro:IPR010105)	0004872 // receptor activity (GO_REF:0000001 [ISS] InterPro:IPR030148|InterPro:IPR012910|InterPro:IPR000531|InterPro:IPR010105) /// 0005506 // iron ion binding (GO_REF:0000001 [ISS] InterPro:IPR030148|InterPro:IPR012910|InterPro:IPR000531|InterPro:IPR010105)	Probable TonB-dependent receptor for iron transport		protein	taxon:257313	20170607	UniProt			3.67702	2	2	1.86684	NC_002929	888326	890585	1.73178	1	1	0.932565	NC_002929	888326	890585	3.44646	2	2	1.88394	NC_002929	888326	890585	2.95175	36.4922	16	16
bfrF	16.8349	3.20008	7.3546	7.89477	0.365255	6.57812	7.33349e-06	1	0.837626	UniProtKB	Q7VZY3	bfrF		0015891 // siderophore transport (GO_REF:0000001 [ISS] InterPro:IPR012910|InterPro:IPR011662|InterPro:IPR000531|InterPro:IPR010105)	0009279 // cell outer membrane (GO_REF:0000001 [ISS] InterPro:IPR012910|InterPro:IPR011662|InterPro:IPR000531|InterPro:IPR010105)	0005506 // iron ion binding (GO_REF:0000001 [ISS] InterPro:IPR012910|InterPro:IPR011662|InterPro:IPR000531|InterPro:IPR010105) /// 0004872 // receptor activity (GO_REF:0000001 [ISS] InterPro:IPR012910|InterPro:IPR011662|InterPro:IPR000531|InterPro:IPR010105)	Putative ferric siderophore receptor		protein	taxon:257313	20170607	UniProt			0	0	0	0	NC_002929	748424	750869	3.20008	2	2	1.72324	NC_002929	748424	750869	0	0	0	0	NC_002929	748424	750869	1.06669	8.42903	4	4
bfrG	60.8133	43.1279	-35.0487	-2.71919	0.0236109	-3.66899	-4.42686e-05	1	0.199014	UniProtKB	Q7VUZ3	bfrG		0006810 // transport (GO_REF:0000001 [ISS] InterPro:IPR012910|InterPro:IPR000531)	0009279 // cell outer membrane (GO_REF:0000001 [ISS] InterPro:IPR012910|InterPro:IPR000531)	0004872 // receptor activity (GO_REF:0000001 [ISS] InterPro:IPR012910|InterPro:IPR000531)	Putative TonB-dependent receptor		protein	taxon:257313	20170607	UniProt			50.9941	27	27	25.89	NC_002929	3110908	3113107	49.8129	28	28	26.8243	NC_002929	3110908	3113107	65.4993	37	37	35.8039	NC_002929	3110908	3113107	55.4354	4.68599	2	2
bfrH	0	0	0	1	1	1	0	1	1	UniProtKB	Q7VZ08	bfrH		0015891 // siderophore transport (GO_REF:0000001 [ISS] InterPro:IPR012910|InterPro:IPR011662|InterPro:IPR000531|InterPro:IPR010105)	0009279 // cell outer membrane (GO_REF:0000001 [ISS] InterPro:IPR012910|InterPro:IPR011662|InterPro:IPR000531|InterPro:IPR010105)	0005506 // iron ion binding (GO_REF:0000001 [ISS] InterPro:IPR012910|InterPro:IPR011662|InterPro:IPR000531|InterPro:IPR010105) /// 0004872 // receptor activity (GO_REF:0000001 [ISS] InterPro:IPR012910|InterPro:IPR011662|InterPro:IPR000531|InterPro:IPR010105)	Putative ferric siderophore receptor		protein	taxon:257313	20170607	UniProt			0	0	0	0	NC_002929	1200107	1202585	0	0	0	0	NC_002929	1200107	1202585	0	0	0	0	NC_002929	1200107	1202585	0	0	0	0
bfrI	102.605	60.9424	86.8523	133.312	5.50811e-11	98.785	8.21253e-05	2.12393e-07	1.06196e-08	UniProtKB	Q7VX53	bfrI		0015891 // siderophore transport (GO_REF:0000001 [ISS] InterPro:IPR012910|InterPro:IPR000531|InterPro:IPR010105)	0009279 // cell outer membrane (GO_REF:0000001 [ISS] InterPro:IPR012910|InterPro:IPR000531|InterPro:IPR010105)	0004872 // receptor activity (GO_REF:0000001 [ISS] InterPro:IPR012910|InterPro:IPR000531|InterPro:IPR010105) /// 0005506 // iron ion binding (GO_REF:0000001 [ISS] InterPro:IPR012910|InterPro:IPR000531|InterPro:IPR010105)	Putative ferrisiderophore receptor		protein	taxon:257313	20170607	UniProt			1.96927	1	1	0.999809	NC_002929	2067865	2069974	0	0	0	0	NC_002929	2067865	2069974	0	0	0	0	NC_002929	2067865	2069974	0.656423	102.605	42	42
bhuR	215.467	90.029	134.575	124.358	1.68212e-12	98.8226	0.000128375	6.48626e-09	4.32417e-10	UniProtKB	Q7VSQ4	bhuR			0009279 // cell outer membrane (GO_REF:0000001 [ISS] InterPro:IPR012910|InterPro:IPR011662|InterPro:IPR000531|InterPro:IPR011276|InterPro:IPR010949)	0004872 // receptor activity (GO_REF:0000001 [ISS] InterPro:IPR012910|InterPro:IPR011662|InterPro:IPR000531|InterPro:IPR011276|InterPro:IPR010949) /// 0005215 // transporter activity (GO_REF:0000001 [ISS] InterPro:IPR012910|InterPro:IPR011662|InterPro:IPR000531|InterPro:IPR011276|InterPro:IPR010949)	Outer membrane heme receptor		protein	taxon:257313	20170607	UniProt			3.2728	2	2	1.66162	NC_002929	348308	350846	0	0	0	0	NC_002929	348308	350846	0	0	0	0	NC_002929	348308	350846	1.09093	101.502	50	50
bhuS	63.9724	7.39917	37.4996	6.03461	0.0410285	5.35078	3.62551e-05	1	0.282541	UniProtKB	Q7VSQ5	bhuS		0006826 // iron ion transport (GO_REF:0000001 [IEA] InterPro:IPR007845)			Putative hemin transport protein		protein	taxon:257313	20170607	UniProt			0	0	0	0	NC_002929	347226	348273	7.47296	2	2	4.02419	NC_002929	347226	348273	14.8721	4	4	8.12956	NC_002929	347226	348273	7.44836	63.9724	13	13
bhuT	101.382	28.3551	63.4613	22.2219	1.84384e-05	18.8267	6.09885e-05	0.0710986	0.000800027																0	0	0	0	NC_002929	346360	347230	4.49666	1	1	2.42145	NC_002929	346360	347230	4.47446	1	1	2.44588	NC_002929	346360	347230	2.99037	65.1433	11	11
bhuU	50.2579	8.87434	26.4988	9.95802	0.0520515	8.90037	2.6143e-05	1	0.322686	UniProtKB	Q7W024	bhuU			0016021 // integral to membrane (GO_REF:0000001 [ISS] InterPro:IPR029022|InterPro:IPR035568|InterPro:IPR000522) /// 0005886 // plasma membrane (GO_REF:0000001 [ISS] InterPro:IPR029022|InterPro:IPR035568|InterPro:IPR000522)	0005215 // transporter activity (GO_REF:0000001 [ISS] InterPro:IPR029022|InterPro:IPR035568|InterPro:IPR000522)	Putative hemin permease		protein	taxon:257313	20170830	UniProt			8.87434	2	2	4.50555	NC_002929	345372	346308	0	0	0	0	NC_002929	345372	346308	0	0	0	0	NC_002929	345372	346308	2.95811	33.0272	6	6
bioA	14.9342	2.06535	3.65532	1.86886	0.808582	1.44827	2.10017e-06	1	1	UniProtKB	Q7VWP0	bioA		0009102 // biotin biosynthetic process (GO_REF:0000001 [ISS] InterPro:IPR005814|InterPro:IPR005815|InterPro:IPR015424|InterPro:IPR015421|InterPro:IPR015422)		0030170 // pyridoxal phosphate binding (GO_REF:0000001 [ISS] InterPro:IPR005814|InterPro:IPR005815|InterPro:IPR015424|InterPro:IPR015421|InterPro:IPR015422) /// 0004015 // adenosylmethionine-8-amino-7-oxononanoate transaminase activity (GO_REF:0000001 [ISS] InterPro:IPR005814|InterPro:IPR005815|InterPro:IPR015424|InterPro:IPR015421|InterPro:IPR015422)	Adenosylmethionine-8-amino-7-oxononanoate aminotransferase (EC 2.6.1.62)		protein	taxon:257313	20170607	UniProt			6.51481	2	2	3.3076	NC_002929	2286710	2287985	0	0	0	0	NC_002929	2286710	2287985	6.10632	2	2	3.3379	NC_002929	2286710	2287985	4.20704	4.04097	1	1
bioH	7.25947	0	4.54009	#DIV/0!	0.173547	37.8872	4.56507e-06	1	0.616268	UniProtKB	Q7VX84	bioH				0016787 // hydrolase activity (GO_REF:0000001 [IEA] InterPro:IPR029058|InterPro:IPR000073)	Putative hydrolase		protein	taxon:257313	20170927	UniProt			0	0	0	0	NC_002929	2023512	2024322	0	0	0	0	NC_002929	2023512	2024322	0	0	0	0	NC_002929	2023512	2024322	0	6.36079	1	1
bipA	33.8545	13.6924	5.69265	1.20424	0.983371	1.01715	5.2734e-07	1	1	UniProtKB	Q7VZ27	bipA			0016021 // integral to membrane (GO_REF:0000001 [IEA] InterPro:IPR024973|InterPro:IPR024519|InterPro:IPR013783)		Putative outer membrane ligand binding protein		protein	taxon:257313	20170607	UniProt			19.0368	18	18	9.66507	NC_002929	1164629	1168556	29.8861	30	30	16.0937	NC_002929	1164629	1168556	34.695	35	35	18.9654	NC_002929	1164629	1168556	27.8726	17.0561	13	13
birA	59.9436	14.7578	14.8621	1.87458	0.598945	1.42884	8.02276e-06	1	0.962064	UniProtKB	Q79H42	birA		0006464 // cellular protein modification process (GO_REF:0000001 [IEA] InterPro:IPR004408|InterPro:IPR003142|InterPro:IPR004143|InterPro:IPR008988)		0004077 // biotin-[acetyl-CoA-carboxylase] ligase activity (GO_REF:0000001 [IEA] InterPro:IPR004408|InterPro:IPR003142|InterPro:IPR004143|InterPro:IPR008988) /// acetyl-CoA-carboxylase	Putative biotin protein ligase		protein	taxon:257313	20170927	UniProt			23.9515	5	5	12.1603	NC_002929	95268	96135	18.0489	4	4	9.71933	NC_002929	95268	96135	8.97989	2	2	4.90868	NC_002929	95268	96135	16.9934	5.94261	1	1
bllY	54.3721	29.4291	21.6075	1.67424	0.513916	1.37182	1.3063e-05	1	0.929682	UniProtKB	Q7VUN9	bllY		0009072 // aromatic amino acid family metabolic process (GO_REF:0000001 [ISS] InterPro:IPR005956|InterPro:IPR029068|InterPro:IPR004360)		0003868 // 4-hydroxyphenylpyruvate dioxygenase activity (GO_REF:0000001 [ISS] InterPro:IPR005956|InterPro:IPR029068|InterPro:IPR004360) /// 0046872 // metal ion binding (GO_REF:0000001 [ISS] InterPro:IPR005956|InterPro:IPR029068|InterPro:IPR004360)	Putative hemolysin		protein	taxon:257313	20170607	UniProt			26.1207	7	7	13.2616	NC_002929	3240259	3241372	14.0596	4	4	7.57112	NC_002929	3240259	3241372	55.9609	16	16	30.5899	NC_002929	3240259	3241372	32.0471	55.5498	12	12
bopB	253.182	65.3746	155.083	5.73554	0.000124462	5.04167	0.000145654	0.479925	0.00387036	UniProtKB	Q7VWI4	bopB		0009405 // pathogenesis (GO_REF:0000001 [IEA] InterPro:IPR006972)	0016021 // integral to membrane (GO_REF:0000001 [IEA] InterPro:IPR006972)		Putative outer protein B		protein	taxon:257313	20170607	UniProt			24.0466	7	7	12.2086	NC_002929	2375669	2376878	29.1223	9	9	15.6824	NC_002929	2375669	2376878	45.0777	14	14	24.6408	NC_002929	2375669	2376878	32.7489	191.771	45	45
bopD	174.782	13.4827	70.7752	10.7448	0.00660377	9.83893	7.06518e-05	1	0.0798249																17.6356	4	4	8.9537	NC_002929	2376901	2377843	4.15297	1	1	2.23637	NC_002929	2376901	2377843	0	0	0	0	NC_002929	2376901	2377843	7.26286	49.2252	9	9
bopN	144.594	35.4558	95.1923	27.8057	1.08117e-06	23.9183	9.23738e-05	0.00416899	6.53673e-05	UniProtKB	Q79GQ0	bopN		0050709 // negative regulation of protein secretion (GO_REF:0000001 [IEA] InterPro:IPR010812|InterPro:IPR013401|InterPro:IPR015144|InterPro:IPR013351) /// 0009405 // pathogenesis (GO_REF:0000001 [IEA] InterPro:IPR010812|InterPro:IPR013401|InterPro:IPR015144|InterPro:IPR013351) /// 0030254 // protein secretion by the type III secretion system (GO_REF:0000001 [IEA] InterPro:IPR010812|InterPro:IPR01…	0009986 // cell surface (GO_REF:0000001 [IEA] InterPro:IPR010812|InterPro:IPR013401|InterPro:IPR015144|InterPro:IPR013351) /// 0019867 // outer membrane (GO_REF:0000001 [IEA] InterPro:IPR010812|InterPro:IPR013401|InterPro:IPR015144|InterPro:IPR013351)		Putative outer protein N		protein	taxon:257313	20170607	UniProt			0	0	0	0	NC_002929	2379469	2380567	3.56293	1	1	1.91864	NC_002929	2379469	2380567	7.09067	2	2	3.87598	NC_002929	2379469	2380567	3.5512	112.617	24	24
BP0004	48.9479	6.57413	2.50941	1.07885	0.768483	-1.17771	-5.24353e-06	1	1	UniProtKB	Q7W0S7	BP0004				0008080 // N-acetyltransferase activity (GO_REF:0000001 [IEA] InterPro:IPR016181|InterPro:IPR000182)	Putative acetyltransferase, GnaT family		protein	taxon:257313	20170607	UniProt			54.5038	10	10	27.6719	NC_002929	3409	4171	20.5359	4	4	11.0586	NC_002929	3409	4171	20.4345	4	4	11.1701	NC_002929	3409	4171	31.8248	13.5229	2	2
BP0017	152.659	7.25947	50.0863	16.5556	0.0431556	14.2412	4.92893e-05	1	0.290415																0	0	0	0	NC_002929	20126	20531	9.65949	1	1	5.20164	NC_002929	20126	20531	0	0	0	0	NC_002929	20126	20531	3.21983	152.659	12	12
BP0018	19.1905	4.76911	11.1905	4.30154	0.162479	3.68388	1.0297e-05	1	0.601843	UniProtKB	Q7W0R6	BP0018			0016021 // integral to membrane (GO_REF:0000001 [IEA] InterPro:IPR011009)		Putative membrane protein		protein	taxon:257313	20170607	UniProt			3.53162	1	1	1.79302	NC_002929	20771	21947	3.32661	1	1	1.79138	NC_002929	20771	21947	3.31019	1	1	1.80945	NC_002929	20771	21947	3.38947	13.1435	3	3
BP0019	70.3378	14.586	39.0403	36.1744	0.000151204	28.9238	3.75767e-05	0.583041	0.00455501																0	0	0	0	NC_002929	22007	24351	1.66898	1	1	0.898748	NC_002929	22007	24351	1.66074	1	1	0.907813	NC_002929	22007	24351	1.10991	70.3378	32	32
BP0020	27.9254	4.30016	11.3403	10.6746	0.149173	8.68307	1.08081e-05	1	0.577521																0	0	0	0	NC_002929	24352	25459	0	0	0	0	NC_002929	24352	25459	3.51651	1	1	1.92223	NC_002929	24352	25459	1.17217	27.9254	6	6
BP0021	64.59	6.28953	27.6546	4.01444	0.147349	3.13643	2.166e-05	1	0.575078																16.9058	3	3	8.58316	NC_002929	25476	26213	10.6163	2	2	5.71686	NC_002929	25476	26213	0	0	0	0	NC_002929	25476	26213	9.17402	13.9817	2	2
BP0022	25.2561	18.0152	22.202	#DIV/0!	0.000363225	165.117	2.03107e-05	1	0.00897817	UniProtKB	Q7W0R4	BP0022		0006351 // transcription, DNA-dependent (GO_REF:0000001 [IEA] InterPro:IPR011006|InterPro:IPR001867|InterPro:IPR016032|InterPro:IPR001789|InterPro:IPR011991) /// 0000160 // phosphorelay signal transduction system (GO_REF:0000001 [IEA] InterPro:IPR011006|InterPro:IPR001867|InterPro:IPR016032|InterPro:IPR001789|InterPro:IPR011991) /// 0006355 // regulation of transcription, DNA-dependent (GO_REF:00…	0005622 // intracellular (GO_REF:0000001 [IEA] InterPro:IPR011006|InterPro:IPR001867|InterPro:IPR016032|InterPro:IPR001789|InterPro:IPR011991)	0003677 // DNA binding (GO_REF:0000001 [IEA] InterPro:IPR011006|InterPro:IPR001867|InterPro:IPR016032|InterPro:IPR001789|InterPro:IPR011991)	Two-component response regulator		protein	taxon:257313	20170927	UniProt			0	0	0	0	NC_002929	26470	27286	0	0	0	0	NC_002929	26470	27286	0	0	0	0	NC_002929	26470	27286	0	25.2561	4	4
BP0023	3.09157	0	1.03052	#DIV/0!	0.676797	9.46563	1.04769e-06	1	0.986029	UniProtKB	Q7TT94	BP0023		0015074 // DNA integration (GO_REF:0000001 [IEA] InterPro:IPR024967|InterPro:IPR009057|InterPro:IPR001584|InterPro:IPR012337|InterPro:IPR011991)		0003677 // DNA binding (GO_REF:0000001 [IEA] InterPro:IPR024967|InterPro:IPR009057|InterPro:IPR001584|InterPro:IPR012337|InterPro:IPR011991)	Transposase		protein	taxon:257313	20170607	UniProt			0	0	0	0	NC_002929	27282	28233	0	0	0	0	NC_002929	27282	28233	0	0	0	0	NC_002929	27282	28233	0	0	0	0
BP0024	11.6431	0	-0.964292	-1.3306	0.919722	-1.44035	-1.36741e-06	1	1																0	0	0	0	NC_002929	28314	28650	11.6431	1	1	6.26984	NC_002929	28314	28650	0	0	0	0	NC_002929	28314	28650	3.88104	0	0	0
BP0025	11.8442	8.99332	-5.21519	-2.32094	0.538283	-2.53443	-6.15191e-06	1	0.938837																9.54756	1	1	4.84735	NC_002929	28674	29109	8.99332	1	1	4.84291	NC_002929	28674	29109	8.94892	1	1	4.89175	NC_002929	28674	29109	9.16327	11.8442	1	1
BP0026	11.9808	6.3452	4.6779	3.2117	0.608209	2.86237	4.5408e-06	1	0.966539	UniProtKB	Q7W0R2	BP0026		0008152 // metabolic process (GO_REF:0000001 [IEA] InterPro:IPR002155|InterPro:IPR016039|InterPro:IPR020616)		0016747 // transferase activity, transferring acyl groups other than amino-acyl groups (GO_REF:0000001 [IEA] InterPro:IPR002155|InterPro:IPR016039|InterPro:IPR020616)	Putative thiolase		protein	taxon:257313	20170607	UniProt			0	0	0	0	NC_002929	29141	30368	0	0	0	0	NC_002929	29141	30368	6.3452	2	2	3.46848	NC_002929	29141	30368	2.11507	8.39811	2	2
BP0027	23.4505	0	-10.5967	#DIV/0!	0.0502637	-94.2049	-1.15348e-05	1	0.318596																8.33974	1	1	4.23413	NC_002929	30364	30862	0	0	0	0	NC_002929	30364	30862	23.4505	3	3	12.8188	NC_002929	30364	30862	10.5967	0	0	0
BP0028	17.1299	5.66803	-8.12437	-5.3001	0.36142	-5.65974	-9.21654e-06	1	0.835136	UniProtKB	Q7W0R0	BP0028		0006351 // transcription, DNA-dependent (GO_REF:0000001 [IEA] InterPro:IPR005119|InterPro:IPR000847|InterPro:IPR011991)		0003700 // sequence-specific DNA binding transcription factor activity (GO_REF:0000001 [IEA] InterPro:IPR005119|InterPro:IPR000847|InterPro:IPR011991) /// 0003677 // DNA binding (GO_REF:0000001 [IEA] InterPro:IPR005119|InterPro:IPR000847|InterPro:IPR011991)	Putative transcriptional regulator		protein	taxon:257313	20170927	UniProt			0	0	0	0	NC_002929	31069	31978	12.9112	3	3	6.95269	NC_002929	31069	31978	17.1299	4	4	9.36375	NC_002929	31069	31978	10.0137	5.66803	1	1
BP0029	34.117	9.27019	19.4983	2.66363	0.222723	2.17459	1.53137e-05	1	0.688032	UniProtKB	Q7W0Q9	BP0029		0008152 // metabolic process (GO_REF:0000001 [IEA] InterPro:IPR029045|InterPro:IPR014748|InterPro:IPR001753)		0003824 // catalytic activity (GO_REF:0000001 [IEA] InterPro:IPR029045|InterPro:IPR014748|InterPro:IPR001753)	Putative enoyl-CoA hydratase		protein	taxon:257313	20170607	UniProt			10.4879	2	2	5.32474	NC_002929	32214	33006	19.758	4	4	10.6397	NC_002929	32214	33006	4.91513	1	1	2.68676	NC_002929	32214	33006	11.7203	39.0321	6	6
BP0030	42.5805	21.7895	-23.7162	-2.54607	0.0670631	-2.90139	-2.8142e-05	1	0.36875	UniProtKB	Q7W0Q8	BP0030				0016829 // lyase activity (GO_REF:0000001 [IEA] InterPro:IPR005656)	Uncharacterized protein		protein	taxon:257313	20170607	UniProt			32.1273	11	11	16.3112	NC_002929	33048	34470	35.7646	13	13	19.2592	NC_002929	33048	34470	49.2757	18	18	26.9356	NC_002929	33048	34470	39.0559	28.9859	8	8
BP0031	3.09157	0	1.03052	#DIV/0!	0.675937	9.46525	1.04764e-06	1	0.986029	UniProtKB	Q7TTB9	BP0031		0015074 // DNA integration (GO_REF:0000001 [IEA] InterPro:IPR024967|InterPro:IPR009057|InterPro:IPR001584|InterPro:IPR012337|InterPro:IPR011991)		0003677 // DNA binding (GO_REF:0000001 [IEA] InterPro:IPR024967|InterPro:IPR009057|InterPro:IPR001584|InterPro:IPR012337|InterPro:IPR011991)	Transposase		protein	taxon:257313	20170607	UniProt			0	0	0	0	NC_002929	34625	35576	0	0	0	0	NC_002929	34625	35576	0	0	0	0	NC_002929	34625	35576	0	0	0	0
BP0032	8.65196	1.52829	1.61947	1.47358	0.907058	1.25093	9.6529e-07	1	1	UniProtKB	Q7W0Q7	BP0032		0055085 // transmembrane transport (GO_REF:0000001 [IEA] InterPro:IPR011701|InterPro:IPR020846)	0016021 // integral to membrane (GO_REF:0000001 [IEA] InterPro:IPR011701|InterPro:IPR020846)		Probable transporter		protein	taxon:257313	20170927	UniProt			6.97429	2	2	3.54088	NC_002929	35572	36763	3.28471	1	1	1.76882	NC_002929	35572	36763	0	0	0	0	NC_002929	35572	36763	3.41967	8.65196	2	2
BP0035	50.8181	16.3467	4.19012	1.1418	0.842034	-1.13257	-3.81766e-06	1	1	UniProtKB	Q7W0Q4	BP0035		0005975 // carbohydrate metabolic process (GO_REF:0000001 [ISS] InterPro:IPR023214|InterPro:IPR006549|InterPro:IPR004446|InterPro:IPR006543)	0005737 // cytoplasm (GO_REF:0000001 [ISS] InterPro:IPR023214|InterPro:IPR006549|InterPro:IPR004446|InterPro:IPR006543)	0016791 // phosphatase activity (GO_REF:0000001 [ISS] InterPro:IPR023214|InterPro:IPR006549|InterPro:IPR004446|InterPro:IPR006543)	D,D-heptose 1,7-bisphosphate phosphatase (EC 3.1.3.-)		protein	taxon:257313	20170927	UniProt			30.7644	4	4	15.6192	NC_002929	40060	40600	43.4677	6	6	23.4074	NC_002929	40060	40600	14.4177	2	2	7.88116	NC_002929	40060	40600	29.5499	28.6236	3	3
BP0036	32.6494	14.4681	-0.366826	-1.02084	0.76176	-1.3179	-4.83082e-06	1	1	UniProtKB	Q7W0Q3	BP0036		0008152 // metabolic process (GO_REF:0000001 [IEA] InterPro:IPR002123)		0016746 // transferase activity, transferring acyl groups (GO_REF:0000001 [IEA] InterPro:IPR002123)	Probable acyltransferase		protein	taxon:257313	20170607	UniProt			5.6971	1	1	2.89245	NC_002929	40603	41332	32.1983	6	6	17.3388	NC_002929	40603	41332	16.0197	3	3	8.75684	NC_002929	40603	41332	17.9717	0	0	0
BP0037	32.9186	9.81222	1.07691	1.04767	0.799738	-1.19319	-4.01738e-06	1	1																37.165	8	8	18.8689	NC_002929	41318	42212	26.2557	6	6	14.1387	NC_002929	41318	42212	4.35434	1	1	2.38022	NC_002929	41318	42212	22.5917	17.2894	3	3
BP0040	13.8032	0	4.60108	#DIV/0!	0.337237	39.0756	4.71215e-06	1	0.822633																0	0	0	0	NC_002929	43346	43559	0	0	0	0	NC_002929	43346	43559	0	0	0	0	NC_002929	43346	43559	0	0	0	0
BP0041	10.0111	0	3.33704	#DIV/0!	0.438713	21.3098	2.51349e-06	1	0.891295	UniProtKB	Q7TTA7	BP0041		0015074 // DNA integration (GO_REF:0000001 [IEA] InterPro:IPR024967|InterPro:IPR009057|InterPro:IPR001584|InterPro:IPR012337|InterPro:IPR011991)		0003677 // DNA binding (GO_REF:0000001 [IEA] InterPro:IPR024967|InterPro:IPR009057|InterPro:IPR001584|InterPro:IPR012337|InterPro:IPR011991)	Transposase		protein	taxon:257313	20170607	UniProt			0	0	0	0	NC_002929	43663	44614	0	0	0	0	NC_002929	43663	44614	0	0	0	0	NC_002929	43663	44614	0	0	0	0
BP0042	0	0	0	1	1	1	0	1	1																0	0	0	0	NC_002929	44604	45163	0	0	0	0	NC_002929	44604	45163	0	0	0	0	NC_002929	44604	45163	0	0	0	0
BP0043	15.13	3.31547	-7.48207	-2.60031	0.273248	-3.243	-9.29835e-06	1	0.751529																15.13	2	2	7.68159	NC_002929	45200	45749	14.2517	2	2	7.67455	NC_002929	45200	45749	7.09067	1	1	3.87598	NC_002929	45200	45749	12.1575	0	0	0
BP0044	49.5202	0	-2.01378	-1.13895	0.88252	-1.28748	-4.15947e-06	1	1	UniProtKB	Q7W0P8	BP0044		0006355 // regulation of transcription, DNA-dependent (GO_REF:0000001 [IEA] InterPro:IPR016032|InterPro:IPR000792|InterPro:IPR011991) /// 0006351 // transcription, DNA-dependent (GO_REF:0000001 [IEA] InterPro:IPR016032|InterPro:IPR000792|InterPro:IPR011991)		0003677 // DNA binding (GO_REF:0000001 [IEA] InterPro:IPR016032|InterPro:IPR000792|InterPro:IPR011991)	Transcriptional regulator		protein	taxon:257313	20170927	UniProt			0	0	0	0	NC_002929	45720	45957	49.5202	3	3	26.6666	NC_002929	45720	45957	0	0	0	0	NC_002929	45720	45957	16.5067	43.4788	2	2
BP0045	13.1548	5.76313	1.85453	1.41661	0.908589	1.30962	1.53665e-06	1	1	UniProtKB	Q7W0P7	BP0045		0055085 // transmembrane transport (GO_REF:0000001 [IEA] InterPro:IPR004776)	0016021 // integral to membrane (GO_REF:0000001 [IEA] InterPro:IPR004776)		Putative membrane protein		protein	taxon:257313	20170607	UniProt			4.64563	1	1	2.35861	NC_002929	46084	46978	0	0	0	0	NC_002929	46084	46978	8.70868	2	2	4.76043	NC_002929	46084	46978	4.45144	5.76313	1	1
BP0046	20.5191	7.67626	-6.10086	-1.72442	0.536168	-1.943	-7.81195e-06	1	0.937626																12.4223	3	3	6.30687	NC_002929	46981	47984	19.502	5	5	10.5018	NC_002929	46981	47984	11.6434	3	3	6.36465	NC_002929	46981	47984	14.5226	0	0	0
BP0048	27.025	12.4734	0.967768	1.05008	0.797601	-1.20317	-3.62098e-06	1	1																13.5063	2	2	6.85723	NC_002929	49391	50006	31.8056	5	5	17.1274	NC_002929	49391	50006	12.6594	2	2	6.92004	NC_002929	49391	50006	19.3238	25.1329	3	3
BP0049	5.41771	0	2.83643	#DIV/0!	0.258338	23.8649	2.8297e-06	1	0.73178	UniProtKB	Q7TTA4	BP0049		0015074 // DNA integration (GO_REF:0000001 [IEA] InterPro:IPR024967|InterPro:IPR009057|InterPro:IPR001584|InterPro:IPR012337|InterPro:IPR011991)		0003677 // DNA binding (GO_REF:0000001 [IEA] InterPro:IPR024967|InterPro:IPR009057|InterPro:IPR001584|InterPro:IPR012337|InterPro:IPR011991)	Transposase		protein	taxon:257313	20170607	UniProt			0	0	0	0	NC_002929	50141	51092	0	0	0	0	NC_002929	50141	51092	0	0	0	0	NC_002929	50141	51092	0	5.41771	1	1
BP0051	11.0634	3.90705	5.6167	5.31274	0.446675	4.65184	5.56817e-06	1	0.896139																3.90705	1	1	1.98363	NC_002929	52502	53565	0	0	0	0	NC_002929	52502	53565	0	0	0	0	NC_002929	52502	53565	1.30235	9.69378	2	2
BP0053	14.0197	5.6506	3.17437	1.86785	0.801066	1.54039	2.23314e-06	1	1	UniProtKB	Q7W0P3	BP0053		0006520 // cellular amino acid metabolic process (GO_REF:0000001 [ISS] InterPro:IPR015942|InterPro:IPR001920|InterPro:IPR018187|InterPro:IPR004380)		0036361 // racemase activity, acting on amino acids and derivatives (GO_REF:0000001 [ISS] InterPro:IPR015942|InterPro:IPR001920|InterPro:IPR018187|InterPro:IPR004380)	Putative aspartate/glutamate racemase		protein	taxon:257313	20170607	UniProt			5.6506	1	1	2.86884	NC_002929	53622	54357	5.32258	1	1	2.86621	NC_002929	53622	54357	0	0	0	0	NC_002929	53622	54357	3.65772	14.0197	2	2
BP0057	0	0	0	1	1	1	0	1	1																0	0	0	0	NC_002929	56504	57404	0	0	0	0	NC_002929	56504	57404	0	0	0	0	NC_002929	56504	57404	0	0	0	0
BP0058	0	0	0	1	1	1	0	1	1	UniProtKB	Q7TTC0	BP0058		0015074 // DNA integration (GO_REF:0000001 [IEA] InterPro:IPR024967|InterPro:IPR009057|InterPro:IPR001584|InterPro:IPR012337|InterPro:IPR011991)		0003677 // DNA binding (GO_REF:0000001 [IEA] InterPro:IPR024967|InterPro:IPR009057|InterPro:IPR001584|InterPro:IPR012337|InterPro:IPR011991)	Transposase		protein	taxon:257313	20170607	UniProt			0	0	0	0	NC_002929	57497	58448	0	0	0	0	NC_002929	57497	58448	0	0	0	0	NC_002929	57497	58448	0	0	0	0
BP0059	8.6081	0	2.86937	#DIV/0!	0.49639	18.4847	2.16386e-06	1	0.920791																0	0	0	0	NC_002929	58549	59102	0	0	0	0	NC_002929	58549	59102	0	0	0	0	NC_002929	58549	59102	0	0	0	0
BP0060	23.3917	4.10582	12.6739	2.06808	0.387931	1.7426	9.76103e-06	1	0.851611																10.1545	3	3	5.15549	NC_002929	59248	60475	12.7534	4	4	6.86769	NC_002929	59248	60475	12.6904	4	4	6.93696	NC_002929	59248	60475	11.8661	16.7962	4	4
BP0061	56.67	9.88855	24.156	4.77377	0.234235	3.67609	1.91046e-05	1	0.70199	UniProtKB	Q7W0N8	BP0061				0043565 // sequence-specific DNA binding (GO_REF:0000001 [IEA] InterPro:IPR001387|InterPro:IPR010982|InterPro:IPR011991)	Putative DNA-binding protein		protein	taxon:257313	20170927	UniProt			9.88855	1	1	5.02047	NC_002929	60474	60894	9.31451	1	1	5.01587	NC_002929	60474	60894	0	0	0	0	NC_002929	60474	60894	6.40102	0	0	0
BP0062	38.2863	17.4389	25.9132	7.11408	0.0336755	5.79406	2.29898e-05	1	0.253095																4.40891	1	1	2.23843	NC_002929	61077	62019	8.30593	2	2	4.47275	NC_002929	61077	62019	0	0	0	0	NC_002929	61077	62019	4.23828	38.2863	7	7
BP0063	12.9124	1.01337	5.03978	2.05827	0.599581	1.78682	4.20192e-06	1	0.962185	UniProtKB	Q7W0N5	BP0063			0030288 // outer membrane-bounded periplasmic space (GO_REF:0000001 [IEA] InterPro:IPR005064)		Uncharacterized protein		protein	taxon:257313	20170607	UniProt			4.96199	1	1	2.51923	NC_002929	62442	63279	4.67395	1	1	2.51692	NC_002929	62442	63279	4.65087	1	1	2.54231	NC_002929	62442	63279	4.76227	6.15561	1	1
BP0063A	14.5956	0	1.18929	1.32354	0.97575	1.19047	7.89648e-07	1	1	UniProtKB	Q7W0N6	BP0063A		0015074 // DNA integration (GO_REF:0000001 [IEA] InterPro:IPR001584|InterPro:IPR012337)		0003676 // nucleic acid binding (GO_REF:0000001 [IEA] InterPro:IPR001584|InterPro:IPR012337)	Putative transposase (Partial) (Fragment)		protein	taxon:257313	20161102	UniProt			0	0	0	0	NC_002929	62058	62411	0	0	0	0	NC_002929	62058	62411	11.0277	1	1	6.02808	NC_002929	62058	62411	3.6759	14.5956	1	1
BP0064	29.1082	9.07152	-6.40802	-1.22898	0.47641	-1.45228	-1.17562e-05	1	0.912587																42.8164	6	6	21.7381	NC_002929	63473	64055	33.609	5	5	18.0985	NC_002929	63473	64055	26.7545	4	4	14.6248	NC_002929	63473	64055	34.3933	44.2632	5	5
BP0065	12.9112	0	-4.30373	#DIV/0!	0.309872	-39.9697	-4.8228e-06	1	0.793932	UniProtKB	Q7W0N3	BP0065				0051537 // 2 iron, 2 sulfur cluster binding (GO_REF:0000001 [IEA] InterPro:IPR017941) /// 0016491 // oxidoreductase activity (GO_REF:0000001 [IEA] InterPro:IPR017941)	Putative ferredoxin		protein	taxon:257313	20170607	UniProt			0	0	0	0	NC_002929	64067	64370	12.9112	1	1	6.95269	NC_002929	64067	64370	0	0	0	0	NC_002929	64067	64370	4.30373	0	0	0
BP0066	24.916	11.0693	4.23766	1.4219	0.889616	1.17494	1.95212e-06	1	1	UniProtKB	Q7W0N2	BP0066				0046872 // metal ion binding (GO_REF:0000001 [IEA] InterPro:IPR001041|InterPro:IPR006058|InterPro:IPR012675|InterPro:IPR017927|InterPro:IPR008333|InterPro:IPR001433|InterPro:IPR001221|InterPro:IPR017938) /// 0016491 // oxidoreductase activity (GO_REF:0000001 [IEA] InterPro:IPR001041|InterPro:IPR006058|InterPro:IPR012675|InterPro:IPR017927|InterPro:IPR008333|InterPro:IPR001433|InterPro:IPR001221|I…	Oxidoreductase		protein	taxon:257313	20170607	UniProt			11.7322	3	3	5.95649	NC_002929	64488	65550	14.7348	4	4	7.93471	NC_002929	64488	65550	3.66552	1	1	2.00368	NC_002929	64488	65550	10.0442	0	0	0
BP0067	17.2604	9.05164	12.927	6.755	0.100039	5.46239	1.14394e-05	1	0.467651	UniProtKB	Q7W0N1	BP0067			0016021 // integral to membrane (GO_REF:0000001 [IEA] InterPro:IPR010656|InterPro:IPR004681)		Integral membrane protein		protein	taxon:257313	20170607	UniProt			3.47838	1	1	1.76599	NC_002929	65581	66775	0	0	0	0	NC_002929	65581	66775	3.26029	1	1	1.78217	NC_002929	65581	66775	2.24622	17.2604	4	4
BP0068	28.6767	7.22223	14.4244	6.99168	0.234532	6.17633	1.42776e-05	1	0.70214																0	0	0	0	NC_002929	66883	67422	0	0	0	0	NC_002929	66883	67422	7.22223	1	1	3.94789	NC_002929	66883	67422	2.40741	28.6767	3	3
BP0069	56.6659	13.3042	14.2527	1.79615	0.543127	1.63184	1.25367e-05	1	0.941946	UniProtKB	Q7W0N0	BP0069		0006810 // transport (GO_REF:0000001 [IEA] InterPro:IPR018389)	0030288 // outer membrane-bounded periplasmic space (GO_REF:0000001 [IEA] InterPro:IPR018389)		Putative exported protein		protein	taxon:257313	20170607	UniProt			14.0548	4	4	7.13569	NC_002929	67482	68664	26.4778	8	8	14.2583	NC_002929	67482	68664	13.1735	4	4	7.20106	NC_002929	67482	68664	17.902	56.6659	13	13
BP0070	68.6966	26.0806	26.7115	2.54009	0.486386	1.99917	1.93127e-05	1	0.916236																0	0	0	0	NC_002929	68684	68984	26.0806	2	2	14.0444	NC_002929	68684	68984	25.9519	2	2	14.1861	NC_002929	68684	68984	17.3442	68.6966	4	4
BP0071	5.00555	0	2.69904	#DIV/0!	0.306877	19.7033	2.31467e-06	1	0.789931																0	0	0	0	NC_002929	69085	70036	0	0	0	0	NC_002929	69085	70036	0	0	0	0	NC_002929	69085	70036	0	0	0	0
BP0072	74.5161	17.0358	-18.6067	-1.79992	0.233637	-2.50641	-2.789e-05	1	0.701093	UniProtKB	Q7W0M9	BP0072				0043565 // sequence-specific DNA binding (GO_REF:0000001 [IEA] InterPro:IPR009534|InterPro:IPR010921|InterPro:IPR011991)	Transposase		protein	taxon:257313	20170607	UniProt			26.3695	2	2	13.3879	NC_002929	70129	70444	74.5161	6	6	40.1269	NC_002929	70129	70444	24.7161	2	2	13.5106	NC_002929	70129	70444	41.8672	0	0	0
BP0073	35.8985	15.5311	19.9175	3.38654	0.205914	2.96995	1.79748e-05	1	0.668863																20.2842	4	4	10.2984	NC_002929	70440	71259	0	0	0	0	NC_002929	70440	71259	4.75309	1	1	2.59818	NC_002929	70440	71259	8.34576	31.4545	5	5
BP0075	36.4043	19.5218	26.5457	2.55905	0.122158	2.15881	2.18077e-05	1	0.521515	UniProtKB	Q7W0M7	BP0075				0016740 // transferase activity (GO_REF:0000001 [IEA] InterPro:IPR010987|InterPro:IPR004045|InterPro:IPR004046|InterPro:IPR012336)	Probable glutathione S-transferase		protein	taxon:257313	20170607	UniProt			13.3758	2	2	6.79097	NC_002929	73705	74326	18.899	3	3	10.1771	NC_002929	73705	74326	18.8057	3	3	10.2798	NC_002929	73705	74326	17.0268	49.7801	6	6
BP0077	37.78	0	7.44416	2.4457	0.81346	1.66178	3.8104e-06	1	1																0	0	0	0	NC_002929	75027	75279	0	0	0	0	NC_002929	75027	75279	15.4475	1	1	8.4441	NC_002929	75027	75279	5.14918	0	0	0
BP0078	92.862	46.521	63.5774	5.55049	0.00340441	4.60628	5.57299e-05	1	0.0489829	UniProtKB	Q7W0M4	BP0078		0017004 // cytochrome complex assembly (GO_REF:0000001 [IEA] InterPro:IPR002541)	0016021 // integral to membrane (GO_REF:0000001 [IEA] InterPro:IPR002541)	0020037 // heme binding (GO_REF:0000001 [IEA] InterPro:IPR002541)	Putative membrane protein		protein	taxon:257313	20170607	UniProt			4.92668	1	1	2.5013	NC_002929	75280	76123	9.28136	2	2	4.99802	NC_002929	75280	76123	27.7066	6	6	15.1453	NC_002929	75280	76123	13.9716	97.7887	16	16
BP0080	5.00555	0	0.304066	1.22285	1	-1.16347	-2.27162e-07	1	1	UniProtKB	Q7TTA3	BP0080		0015074 // DNA integration (GO_REF:0000001 [IEA] InterPro:IPR024967|InterPro:IPR009057|InterPro:IPR001584|InterPro:IPR012337|InterPro:IPR011991)		0003677 // DNA binding (GO_REF:0000001 [IEA] InterPro:IPR024967|InterPro:IPR009057|InterPro:IPR001584|InterPro:IPR012337|InterPro:IPR011991)	Transposase		protein	taxon:257313	20170607	UniProt			0	0	0	0	NC_002929	77634	78585	0	0	0	0	NC_002929	77634	78585	4.09335	1	1	2.23755	NC_002929	77634	78585	1.36445	0	0	0
BP0096	0	0	0	1	1	1	0	1	1																0	0	0	0	NC_002929	94288	94444	0	0	0	0	NC_002929	94288	94444	0	0	0	0	NC_002929	94288	94444	0	0	0	0
BP0099	23.3959	3.88531	9.92496	3.75611	0.318261	3.15444	8.716e-06	1	0.806847	UniProtKB	Q7W0L6	BP0099		0006810 // transport (GO_REF:0000001 [ISS] InterPro:IPR003453|InterPro:IPR030802)	0043190 // ATP-binding cassette (ABC) transporter complex (GO_REF:0000001 [ISS] InterPro:IPR003453|InterPro:IPR030802)		Putative integral membrane protein		protein	taxon:257313	20170607	UniProt			7.34428	2	2	3.72873	NC_002929	96209	97340	3.45897	1	1	1.86266	NC_002929	96209	97340	0	0	0	0	NC_002929	96209	97340	3.60108	4.55547	1	1
BP0100	24.7214	4.58828	-7.53475	-1.89223	0.404575	-2.26387	-9.77905e-06	1	0.862856	UniProtKB	Q7W0L5	BP0100				0016887 // ATPase activity (GO_REF:0000001 [IEA] InterPro:IPR003593|InterPro:IPR003439|InterPro:IPR027417) /// 0005524 // ATP binding (GO_REF:0000001 [IEA] InterPro:IPR003593|InterPro:IPR003439|InterPro:IPR027417)	Probable ATP-binding component of ABC transporter		protein	taxon:257313	20170607	UniProt			24.7214	5	5	12.5512	NC_002929	97339	98179	9.31451	2	2	5.01587	NC_002929	97339	98179	13.9028	3	3	7.59969	NC_002929	97339	98179	15.9796	0	0	0
BP0101	22.8559	11.4296	-4.97547	-1.2287	0.581309	-1.38961	-8.21592e-06	1	0.960467																30.7318	7	7	15.6027	NC_002929	98165	99111	16.5416	4	4	8.90767	NC_002929	98165	99111	32.9199	8	8	17.995	NC_002929	98165	99111	26.7311	27.2317	5	5
BP0101A	53.7853	15.6922	-11.2185	-1.28624	0.445647	-1.46591	-1.75679e-05	1	0.895755																41.3253	6	6	20.9811	NC_002929	99111	99714	32.4386	5	5	17.4682	NC_002929	99111	99714	77.4683	12	12	42.3465	NC_002929	99111	99714	50.4107	25.633	3	3
BP0101B	40.5889	4.75773	0.488917	1.01617	0.834633	-1.13292	-3.92875e-06	1	1																19.0513	3	3	9.67246	NC_002929	99743	100397	47.8543	8	8	25.7696	NC_002929	99743	100397	23.8091	4	4	13.0148	NC_002929	99743	100397	30.2382	55.1463	7	7
BP0102	89.0626	47.4471	-13.618	-1.12922	0.281539	-1.41418	-3.82846e-05	1	0.765597	UniProtKB	Q7W0L2	BP0102				0009002 // serine-type D-Ala-D-Ala carboxypeptidase activity (GO_REF:0000001 [ISS] InterPro:IPR012338|InterPro:IPR015956|InterPro:IPR018044|InterPro:IPR012907|InterPro:IPR001967|InterPro:IPR006311)	Putative penicillin-binding protein (EC 3.4.16.4)		protein	taxon:257313	20170607	UniProt			102.426	31	31	52.002	NC_002929	100529	101786	127.602	41	41	68.7138	NC_002929	100529	101786	126.972	41	41	69.4069	NC_002929	100529	101786	119	73.7791	18	18
BP0103	24.8826	2.41748	-2.72811	-1.0417	0.576252	-1.22393	-1.36581e-05	1	0.958696	UniProtKB	Q7W0L1	BP0103		0008152 // metabolic process (GO_REF:0000001 [IEA] InterPro:IPR001544)		0008483 // transaminase activity (GO_REF:0000001 [IEA] InterPro:IPR001544)	Probable class IV aminotransferase		protein	taxon:257313	20170607	UniProt			83.0638	18	18	42.1719	NC_002929	101833	102733	60.8548	14	14	32.7703	NC_002929	101833	102733	60.5544	14	14	33.1009	NC_002929	101833	102733	68.1576	62.9718	11	11
BP0104	103.484	26.6826	30.7414	2.55659	0.399948	1.95856	2.05326e-05	1	0.861488																45.1434	3	3	22.9195	NC_002929	102808	103084	0	0	0	0	NC_002929	102808	103084	14.1043	1	1	7.70983	NC_002929	102808	103084	19.7492	37.3351	2	2
BP0110	8.22732	0	-2.74244	#DIV/0!	0.402275	-25.8241	-3.07217e-06	1	0.861624	UniProtKB	Q7W0K4	BP0110		0015074 // DNA integration (GO_REF:0000001 [IEA] InterPro:IPR024967|InterPro:IPR009057|InterPro:IPR001584|InterPro:IPR012337|InterPro:IPR011991)		0003677 // DNA binding (GO_REF:0000001 [IEA] InterPro:IPR024967|InterPro:IPR009057|InterPro:IPR001584|InterPro:IPR012337|InterPro:IPR011991)	Transposase		protein	taxon:257313	20170607	UniProt			0	0	0	0	NC_002929	107427	108378	8.22732	0	2	4.43042	NC_002929	107427	108378	0	0	0	0	NC_002929	107427	108378	2.74244	0	0	0
BP0111	46.8167	8.20421	23.8541	12.5447	0.0369266	10.2697	2.21112e-05	1	0.266148																0	0	0	0	NC_002929	108476	109104	0	0	0	0	NC_002929	108476	109104	6.1987	1	1	3.3884	NC_002929	108476	109104	2.06623	8.20421	1	1
BP0114	24.4389	7.17568	13.1539	3.2572	0.203515	2.75373	1.1412e-05	1	0.666527	UniProtKB	Q7W0K1	BP0114			0016021 // integral to membrane (GO_REF:0000001 [IEA] InterPro:IPR007730)	0042834 // peptidoglycan binding (GO_REF:0000001 [IEA] InterPro:IPR007730)	Putative exported protein		protein	taxon:257313	20170607	UniProt			6.07191	1	1	3.08274	NC_002929	111243	111927	5.71943	1	1	3.07992	NC_002929	111243	111927	5.6912	1	1	3.11098	NC_002929	111243	111927	5.82752	30.1301	4	4
BP0116	47.6689	15.5599	8.81716	1.12118	0.830858	-1.08302	-6.12418e-06	1	1																54.5038	5	5	27.6719	NC_002929	113873	114254	61.6078	6	6	33.1758	NC_002929	113873	114254	102.173	10	10	55.8507	NC_002929	113873	114254	72.7614	67.6147	5	5
BP0117	120.558	25.0824	17.9691	1.30492	0.744916	1.17471	1.12655e-05	1	1																57.6832	5	5	29.2861	NC_002929	114302	114662	32.6008	3	3	17.5555	NC_002929	114302	114662	86.5062	8	8	47.287	NC_002929	114302	114662	58.9301	57.2471	4	4
BP0118	2.89094	0	0.963647	#DIV/0!	0.67448	8.91052	9.78987e-07	1	0.986029	UniProtKB	Q7TTN4	BP0118		0006313 // transposition, DNA-mediated (GO_REF:0000001 [IEA] InterPro:IPR003346|InterPro:IPR002525)		0004803 // transposase activity (GO_REF:0000001 [IEA] InterPro:IPR003346|InterPro:IPR002525) /// 0003677 // DNA binding (GO_REF:0000001 [IEA] InterPro:IPR003346|InterPro:IPR002525)	Transposase for IS1663		protein	taxon:257313	20170705	UniProt			0	0	0	0	NC_002929	114944	115961	0	0	0	0	NC_002929	114944	115961	0	0	0	0	NC_002929	114944	115961	0	0	0	0
BP0119	22.0231	5.18501	5.96568	2.77744	0.577554	2.39908	5.3195e-06	1	0.958696	UniProtKB	Q7W0J7	BP0119		0006810 // transport (GO_REF:0000001 [ISS] InterPro:IPR000515)	0005886 // plasma membrane (GO_REF:0000001 [ISS] InterPro:IPR000515) /// 0016021 // integral to membrane (GO_REF:0000001 [ISS] InterPro:IPR000515)		Inner membrane component of binding-protein-dependent transport system		protein	taxon:257313	20170607	UniProt			5.18501	1	1	2.63246	NC_002929	116036	116837	4.88401	1	1	2.63004	NC_002929	116036	116837	0	0	0	0	NC_002929	116036	116837	3.35634	0	0	0
BP0120	17.6447	10.8682	11.0168	4.71869	0.298556	3.93325	9.87272e-06	1	0.783459	UniProtKB	Q7W0J6	BP0120		0006810 // transport (GO_REF:0000001 [ISS] InterPro:IPR035277|InterPro:IPR000515)	0016021 // integral to membrane (GO_REF:0000001 [ISS] InterPro:IPR035277|InterPro:IPR000515) /// 0005886 // plasma membrane (GO_REF:0000001 [ISS] InterPro:IPR035277|InterPro:IPR000515)		Inner membrane component of binding-protein-dependent transport system		protein	taxon:257313	20170830	UniProt			0	0	0	0	NC_002929	116833	117709	0	0	0	0	NC_002929	116833	117709	8.88763	2	2	4.85825	NC_002929	116833	117709	2.96254	17.6447	3	3
BP0121	28.1962	6.79704	10.8801	2.16859	0.419727	1.95091	9.77271e-06	1	0.875107																12.8482	4	4	6.52312	NC_002929	117719	119012	6.05119	2	2	3.25857	NC_002929	117719	119012	9.03197	3	3	4.93715	NC_002929	117719	119012	9.31046	31.8778	8	8
BP0122	15.9585	2.52961	-6.78517	-2.92071	0.344552	-3.12098	-7.72519e-06	1	0.828298	UniProtKB	Q7W0J4	BP0122			0043190 // ATP-binding cassette (ABC) transporter complex (GO_REF:0000001 [ISS] InterPro:IPR003593|InterPro:IPR003439|InterPro:IPR017871|InterPro:IPR008995|InterPro:IPR027417|InterPro:IPR013611)	0016820 // hydrolase activity, acting on acid anhydrides, catalyzing transmembrane movement of substances (GO_REF:0000001 [ISS] InterPro:IPR003593|InterPro:IPR003439|InterPro:IPR017871|InterPro:IPR008995|InterPro:IPR027417|InterPro:IPR013611) /// 0005524 // ATP binding (GO_REF:0000001 [ISS] InterPro:IPR003593|InterPro:IPR003439|InterPro:IPR017871|InterPro:IPR008995|InterPro:IPR027417|InterPro:IPR…	Sugar ABC transporter, ATP-binding protein		protein	taxon:257313	20170607	UniProt			15.9585	4	4	8.1022	NC_002929	119054	120095	7.51603	2	2	4.04739	NC_002929	119054	120095	7.47893	2	2	4.08821	NC_002929	119054	120095	10.3178	4.94932	1	1
BP0123	14.2072	10.7302	3.01963	1.63763	0.859533	1.492	2.61031e-06	1	1																0	0	0	0	NC_002929	120200	121022	0	0	0	0	NC_002929	120200	121022	14.2072	3	3	7.76611	NC_002929	120200	121022	4.73574	12.5359	2	2
BP0124	5.41771	0	1.8059	#DIV/0!	0.552107	15.3998	1.78208e-06	1	0.944829																0	0	0	0	NC_002929	121122	122073	0	0	0	0	NC_002929	121122	122073	0	0	0	0	NC_002929	121122	122073	0	5.41771	1	1
BP0125	12.3976	3.87341	-2.26593	-1.71758	0.675638	-2.37107	-3.45259e-06	1	0.986029																12.3976	3	3	6.29432	NC_002929	122072	123077	0	0	0	0	NC_002929	122072	123077	3.87341	1	1	2.11733	NC_002929	122072	123077	5.42366	0	0	0
BP0126	6.0686	4.89186	3.41556	3.09464	0.576414	2.50638	2.82994e-06	1	0.958696	UniProtKB	Q7W0J2	BP0126		0006810 // transport (GO_REF:0000001 [ISS] InterPro:IPR000515)	0005886 // plasma membrane (GO_REF:0000001 [ISS] InterPro:IPR000515) /// 0016021 // integral to membrane (GO_REF:0000001 [ISS] InterPro:IPR000515)		ABC transporter, permease protein		protein	taxon:257313	20170607	UniProt			4.89186	1	1	2.48362	NC_002929	123073	123922	0	0	0	0	NC_002929	123073	123922	0	0	0	0	NC_002929	123073	123922	1.63062	6.0686	1	1
BP0127	21.4084	0	3.77595	2.12373	0.789113	1.99337	3.70537e-06	1	1																10.0806	2	2	5.11795	NC_002929	123918	124742	0	0	0	0	NC_002929	123918	124742	0	0	0	0	NC_002929	123918	124742	3.36019	0	0	0
BP0128	16.432	7.70085	-5.13619	-2.76617	0.593244	-2.85561	-5.72386e-06	1	0.960647																16.432	4	4	8.34262	NC_002929	124743	125754	0	0	0	0	NC_002929	124743	125754	7.70085	2	2	4.20952	NC_002929	124743	125754	8.04429	0	0	0
BP0129	11.5515	6.47685	2.2558	1.43272	0.930078	1.15378	9.06734e-07	1	1																4.08778	1	1	2.07539	NC_002929	125750	126766	11.5515	3	3	6.22047	NC_002929	125750	126766	0	0	0	0	NC_002929	125750	126766	5.21308	10.1422	2	2
BP0130	48.4113	18.5641	19.3128	1.86857	0.455869	1.51643	1.26027e-05	1	0.901194																23.1837	7	7	11.7705	NC_002929	127033	128287	12.4788	4	4	6.71982	NC_002929	127033	128287	31.0429	10	10	16.969	NC_002929	127033	128287	22.2351	12.3259	3	3
BP0132	79.2142	10.6604	51.779	2.94603	0.0402254	2.40877	4.12312e-05	1	0.280995	UniProtKB	Q7W0I8	BP0132			0016021 // integral to membrane (GO_REF:0000001 [IEA] InterPro:)		Putative membrane protein		protein	taxon:257313	20170607	UniProt			25.637	4	4	13.016	NC_002929	130504	131152	24.1487	4	4	13.0041	NC_002929	130504	131152	30.0369	5	5	16.4191	NC_002929	130504	131152	26.6075	103.363	13	13
BP0134	136.033	34.284	84.8127	10.8778	0.0004165	9.35244	8.03033e-05	1	0.0100309																0	0	0	0	NC_002929	132682	132985	12.9112	1	1	6.95269	NC_002929	132682	132985	12.8475	1	1	7.02282	NC_002929	132682	132985	8.58622	136.033	8	8
BP0135	23.4763	8.7034	-8.66546	-1.46547	0.391643	-1.67171	-1.20695e-05	1	0.854171	UniProtKB	Q7W0I5	BP0135		0006351 // transcription, DNA-dependent (GO_REF:0000001 [IEA] InterPro:IPR005119|InterPro:IPR000847|InterPro:IPR011991)		0003700 // sequence-specific DNA binding transcription factor activity (GO_REF:0000001 [IEA] InterPro:IPR005119|InterPro:IPR000847|InterPro:IPR011991) /// 0003677 // DNA binding (GO_REF:0000001 [IEA] InterPro:IPR005119|InterPro:IPR000847|InterPro:IPR011991)	Probable LysR-family transcriptional regulator		protein	taxon:257313	20170927	UniProt			22.5472	5	5	11.4473	NC_002929	133012	133933	25.4859	6	6	13.7242	NC_002929	133012	133933	33.8135	8	8	18.4835	NC_002929	133012	133933	27.2822	16.7825	3	3
BP0136	10.4382	0	3.47939	#DIV/0!	0.391047	29.7725	3.56082e-06	1	0.853353																0	0	0	0	NC_002929	134082	134927	0	0	0	0	NC_002929	134082	134927	0	0	0	0	NC_002929	134082	134927	0	0	0	0
BP0137	0	0	0	1	1	1	0	1	1																0	0	0	0	NC_002929	135157	136108	0	0	0	0	NC_002929	135157	136108	0	0	0	0	NC_002929	135157	136108	0	0	0	0
BP0138	19.0824	10.8892	15.8674	#DIV/0!	0.00319969	117.504	1.44182e-05	1	0.0470916																0	0	0	0	NC_002929	136209	136479	0	0	0	0	NC_002929	136209	136479	0	0	0	0	NC_002929	136209	136479	0	19.0824	1	1
BP0140	44.3229	9.17594	21.6513	5.33511	0.0923891	4.17838	1.7619e-05	1	0.447553																7.73406	1	1	3.92662	NC_002929	138121	138658	0	0	0	0	NC_002929	138121	138658	7.24913	1	1	3.96259	NC_002929	138121	138658	4.99439	19.189	2	2
BP0141	18.2913	0.904357	-7.07367	-1.15444	0.438664	-1.35819	-1.52957e-05	1	0.891295	UniProtKB	Q7W0I3	BP0141				0050660 // flavin adenine dinucleotide binding (GO_REF:0000001 [IEA] InterPro:IPR017896|InterPro:IPR017900|InterPro:IPR016169|InterPro:IPR004017|InterPro:IPR021817|InterPro:IPR022153|InterPro:IPR016166|InterPro:IPR016167|InterPro:IPR016164|InterPro:IPR004113|InterPro:IPR009051|InterPro:IPR006094) /// 0051536 // iron-sulfur cluster binding (GO_REF:0000001 [IEA] InterPro:IPR017896|InterPro:IPR01790…	Probable iron-sulfur binding oxidase		protein	taxon:257313	20170607	UniProt			58.5706	55	55	29.7366	NC_002929	138844	142744	49.1519	49	49	26.4684	NC_002929	138844	142744	50.9056	51	51	27.8266	NC_002929	138844	142744	52.876	48.8802	37	37
BP0142	5.3042	0	-1.76807	#DIV/0!	0.480464	-16.3403	-1.89848e-06	1	0.913612	UniProtKB	Q7W0I2	BP0142		0006351 // transcription, DNA-dependent (GO_REF:0000001 [IEA] InterPro:IPR011711|InterPro:IPR008920|InterPro:IPR000524|InterPro:IPR011991)		0003677 // DNA binding (GO_REF:0000001 [IEA] InterPro:IPR011711|InterPro:IPR008920|InterPro:IPR000524|InterPro:IPR011991) /// 0003700 // sequence-specific DNA binding transcription factor activity (GO_REF:0000001 [IEA] InterPro:IPR011711|InterPro:IPR008920|InterPro:IPR000524|InterPro:IPR011991)	GntR family transcriptional regulator		protein	taxon:257313	20170927	UniProt			5.3042	1	1	2.69297	NC_002929	142796	143579	0	0	0	0	NC_002929	142796	143579	0	0	0	0	NC_002929	142796	143579	1.76807	0	0	0
BP0143	3.18038	0	-1.06013	#DIV/0!	0.649904	-10.3737	-1.16006e-06	1	0.98284	UniProtKB	Q7W0I1	BP0143				0003824 // catalytic activity (GO_REF:0000001 [IEA] InterPro:IPR003673|InterPro:IPR023606)	Uncharacterized protein		protein	taxon:257313	20170607	UniProt			0	0	0	0	NC_002929	143666	144890	0	0	0	0	NC_002929	143666	144890	3.18038	1	1	1.73849	NC_002929	143666	144890	1.06013	0	0	0
BP0144	6.30244	0	3.94156	#DIV/0!	0.200111	33.0054	3.96091e-06	1	0.662168	UniProtKB	Q7W0I0	BP0144		0008152 // metabolic process (GO_REF:0000001 [IEA] InterPro:IPR029058|InterPro:IPR013094|InterPro:IPR002168)		0016787 // hydrolase activity (GO_REF:0000001 [IEA] InterPro:IPR029058|InterPro:IPR013094|InterPro:IPR002168)	Putative lipase		protein	taxon:257313	20170607	UniProt			0	0	0	0	NC_002929	144873	145806	0	0	0	0	NC_002929	144873	145806	0	0	0	0	NC_002929	144873	145806	0	5.52223	1	1
BP0145	18.0817	0	8.13968	#DIV/0!	0.0983561	67.7357	8.25904e-06	1	0.463078	UniProtKB	Q79H39	BP0145		0008152 // metabolic process (GO_REF:0000001 [IEA] InterPro:IPR029045|InterPro:IPR001753)		0016853 // isomerase activity (GO_REF:0000001 [IEA] InterPro:IPR029045|InterPro:IPR001753)	Putative enoyl-CoA hydratase/isomerase		protein	taxon:257313	20170607	UniProt			0	0	0	0	NC_002929	145811	146624	0	0	0	0	NC_002929	145811	146624	0	0	0	0	NC_002929	145811	146624	0	6.33732	1	1
BP0146	12.0397	0	4.01322	#DIV/0!	0.371761	34.2009	4.10887e-06	1	0.842791																0	0	0	0	NC_002929	146644	147865	0	0	0	0	NC_002929	146644	147865	0	0	0	0	NC_002929	146644	147865	0	0	0	0
BP0148	12.0991	5.30066	2.95138	2.0361	0.759789	1.88406	2.81366e-06	1	1	UniProtKB	O30446	BP0148			0030288 // outer membrane-bounded periplasmic space (GO_REF:0000001 [ISS] InterPro:IPR005064)		UPF0065 protein BP0148 (ORF5)		protein	taxon:257313	20170607	UniProt			8.54566	2	2	4.33868	NC_002929	147936	148908	0	0	0	0	NC_002929	147936	148908	0	0	0	0	NC_002929	147936	148908	2.84855	5.30066	1	1
BP0149	23.6591	19.4956	-4.51292	-1.15272	0.535607	-1.37381	-1.01432e-05	1	0.937069	UniProtKB	Q79H38	BP0149		0006355 // regulation of transcription, DNA-dependent (GO_REF:0000001 [IEA] InterPro:IPR029016|InterPro:IPR014757|InterPro:IPR005471|InterPro:IPR011991) /// 0006351 // transcription, DNA-dependent (GO_REF:0000001 [IEA] InterPro:IPR029016|InterPro:IPR014757|InterPro:IPR005471|InterPro:IPR011991)		0003677 // DNA binding (GO_REF:0000001 [IEA] InterPro:IPR029016|InterPro:IPR014757|InterPro:IPR005471|InterPro:IPR011991)	Probable transcriptional regulator		protein	taxon:257313	20170927	UniProt			42.4336	8	8	21.5438	NC_002929	149026	149809	19.9851	4	4	10.762	NC_002929	149026	149809	39.773	8	8	21.7411	NC_002929	149026	149809	34.0639	39.4808	6	6
BP0150	58.7682	8.15887	19.3841	1.74567	0.521679	1.37489	1.07483e-05	1	0.929682	UniProtKB	O30444	BP0150		0005975 // carbohydrate metabolic process (GO_REF:0000001 [ISS] InterPro:IPR011330|InterPro:IPR005501)		0003824 // catalytic activity (GO_REF:0000001 [ISS] InterPro:IPR011330|InterPro:IPR005501)	UPF0271 protein BP0150		protein	taxon:257313	20170607	UniProt			16.3942	3	3	8.32341	NC_002929	149819	150579	25.7375	5	5	13.8596	NC_002929	149819	150579	35.8546	7	7	19.5992	NC_002929	149819	150579	25.9954	33.8963	5	5
BP0151	27.8905	17.8117	-12.4599	-1.52049	0.192791	-1.91496	-1.91529e-05	1	0.649828																29.6354	7	7	15.0461	NC_002929	150575	151556	39.8786	10	10	21.4747	NC_002929	150575	151556	39.6818	10	10	21.6913	NC_002929	150575	151556	36.3986	21.0081	4	4
BP0152	20.1652	6.52988	3.54081	1.6609	0.821965	1.42063	2.5562e-06	1	1																0	0	0	0	NC_002929	151552	152281	10.7328	2	2	5.7796	NC_002929	151552	152281	5.33989	1	1	2.91895	NC_002929	151552	152281	5.35755	0	0	0
BP0153	0	0	0	1	1	1	0	1	1	UniProtKB	Q79H37	BP0153				0051213 // dioxygenase activity (GO_REF:0000001 [IEA] InterPro:IPR029068|InterPro:IPR004360)	Probable dioxygenase		protein	taxon:257313	20170607	UniProt			0	0	0	0	NC_002929	152305	152737	0	0	0	0	NC_002929	152305	152737	0	0	0	0	NC_002929	152305	152737	0	0	0	0
BP0156	61.8218	8.98959	19.0447	4.28063	0.3383	3.10698	1.35191e-05	1	0.822633																8.98959	1	1	4.56406	NC_002929	155070	155532	0	0	0	0	NC_002929	155070	155532	8.42593	1	1	4.60587	NC_002929	155070	155532	5.80517	0	0	0
BP0157	8.27178	3.51085	5.20732	2.82634	0.421439	2.3452	4.36789e-06	1	0.877938	UniProtKB	Q7W0H5	BP0157			0005622 // intracellular (GO_REF:0000001 [IEA] InterPro:IPR006290|InterPro:IPR003660|InterPro:IPR003594|InterPro:IPR005467|InterPro:IPR003661|InterPro:IPR004358) /// 0016021 // integral to membrane (GO_REF:0000001 [IEA] InterPro:IPR006290|InterPro:IPR003660|InterPro:IPR003594|InterPro:IPR005467|InterPro:IPR003661|InterPro:IPR004358)	0000155 // phosphorelay sensor kinase activity (GO_REF:0000001 [IEA] InterPro:IPR006290|InterPro:IPR003660|InterPro:IPR003594|InterPro:IPR005467|InterPro:IPR003661|InterPro:IPR004358) /// 0005524 // ATP binding (GO_REF:0000001 [IEA] InterPro:IPR006290|InterPro:IPR003660|InterPro:IPR003594|InterPro:IPR005467|InterPro:IPR003661|InterPro:IPR004358)	Sensor protein (EC 2.7.13.3)		protein	taxon:257313	20170927	UniProt			2.97081	1	1	1.5083	NC_002929	155637	157035	2.79835	1	1	1.50691	NC_002929	155637	157035	2.78454	1	1	1.52211	NC_002929	155637	157035	2.85123	11.0563	3	3
BP0158	49.1474	8.67282	24.3395	#DIV/0!	0.00052764	164.941	2.02889e-05	1	0.0119681	UniProtKB	Q7W0H4	BP0158		0006355 // regulation of transcription, DNA-dependent (GO_REF:0000001 [IEA] InterPro:IPR011006|InterPro:IPR001867|InterPro:IPR006291|InterPro:IPR001789|InterPro:IPR011991) /// 0000160 // phosphorelay signal transduction system (GO_REF:0000001 [IEA] InterPro:IPR011006|InterPro:IPR001867|InterPro:IPR006291|InterPro:IPR001789|InterPro:IPR011991) /// 0006351 // transcription, DNA-dependent (GO_REF:00…	0005622 // intracellular (GO_REF:0000001 [IEA] InterPro:IPR011006|InterPro:IPR001867|InterPro:IPR006291|InterPro:IPR001789|InterPro:IPR011991)	0003677 // DNA binding (GO_REF:0000001 [IEA] InterPro:IPR011006|InterPro:IPR001867|InterPro:IPR006291|InterPro:IPR001789|InterPro:IPR011991)	Two-component response regulator		protein	taxon:257313	20170927	UniProt			0	0	0	0	NC_002929	157031	157709	0	0	0	0	NC_002929	157031	157709	0	0	0	0	NC_002929	157031	157709	0	15.1984	2	2
BP0162	82.661	22.1072	-10.3996	-1.22851	0.574544	-1.3524	-1.59914e-05	1	0.958321	UniProtKB	Q7W0H0	BP0162			0016021 // integral to membrane (GO_REF:0000001 [IEA] InterPro:IPR032710|InterPro:IPR007379)		Putative membrane protein		protein	taxon:257313	20170607	UniProt			60.8972	15	15	30.9178	NC_002929	160890	161913	57.3621	15	15	30.8895	NC_002929	160890	161913	49.4684	13	13	27.0409	NC_002929	160890	161913	55.9092	35.2548	7	7
BP0163	41.004	1.50611	7.31294	1.46775	0.890354	1.11798	2.02502e-06	1	1																24.1816	4	4	12.2771	NC_002929	162090	162777	11.3889	2	2	6.13294	NC_002929	162090	162777	11.3327	2	2	6.1948	NC_002929	162090	162777	15.6344	7.49962	1	1
BP0165	30.7644	28.9785	-16.6428	-2.71943	0.315869	-2.89832	-1.89686e-05	1	0.803425																30.7644	3	3	15.6192	NC_002929	164510	164915	28.9785	3	3	15.6049	NC_002929	164510	164915	19.2236	2	2	10.5082	NC_002929	164510	164915	26.3221	0	0	0
BP0166	3.09157	0	1.03052	#DIV/0!	0.67637	9.46544	1.04766e-06	1	0.986029	UniProtKB	Q7TTB4	BP0166		0015074 // DNA integration (GO_REF:0000001 [IEA] InterPro:IPR024967|InterPro:IPR009057|InterPro:IPR001584|InterPro:IPR012337|InterPro:IPR011991)		0003677 // DNA binding (GO_REF:0000001 [IEA] InterPro:IPR024967|InterPro:IPR009057|InterPro:IPR001584|InterPro:IPR012337|InterPro:IPR011991)	Transposase		protein	taxon:257313	20170607	UniProt			0	0	0	0	NC_002929	164894	165845	0	0	0	0	NC_002929	164894	165845	0	0	0	0	NC_002929	164894	165845	0	0	0	0
BP0167	21.3255	4.7919	11.2364	4.76049	0.151748	4.00411	1.02046e-05	1	0.583225																3.11334	1	1	1.58066	NC_002929	165947	167281	2.9326	1	1	1.57921	NC_002929	165947	167281	2.91813	1	1	1.59514	NC_002929	165947	167281	2.98802	7.7245	2	2
BP0168	18.7599	13.0611	5.21672	1.29683	0.85687	1.13497	2.62876e-06	1	1	UniProtKB	Q7W0G7	BP0168			0016021 // integral to membrane (GO_REF:0000001 [IEA] InterPro:IPR007621)		Putative membrane protein		protein	taxon:257313	20170607	UniProt			13.798	3	3	7.00531	NC_002929	167286	168189	25.994	6	6	13.9978	NC_002929	167286	168189	12.9328	3	3	7.06948	NC_002929	167286	168189	17.5749	28.5285	5	5
BP0169	61.7943	16.7417	20.666	2.65248	0.321731	2.01545	1.40294e-05	1	0.811848																6.59236	1	1	3.34698	NC_002929	168166	168796	6.20967	1	1	3.34391	NC_002929	168166	168796	24.7161	4	4	13.5106	NC_002929	168166	168796	12.506	8.17816	1	1
BP0171	136.008	6.27098	43.0569	3.92428	0.189597	2.87517	3.05693e-05	1	0.644697	UniProtKB	Q7W0G4	BP0171		0006865 // amino acid transport (GO_REF:0000001 [IEA] InterPro:IPR001123)	0005886 // plasma membrane (GO_REF:0000001 [IEA] InterPro:IPR001123) /// 0016021 // integral to membrane (GO_REF:0000001 [IEA] InterPro:IPR001123)		LysE family efflux protein		protein	taxon:257313	20170607	UniProt			13.1847	2	2	6.69396	NC_002929	170542	171172	18.629	3	3	10.0317	NC_002929	170542	171172	12.358	2	2	6.75528	NC_002929	170542	171172	14.7239	0	0	0
BP0173	58.3385	15.9206	33.4009	2.33076	0.153854	1.88764	2.46271e-05	1	0.584569																18.2157	3	3	9.24823	NC_002929	172852	173536	34.3166	6	6	18.4795	NC_002929	172852	173536	22.7648	4	4	12.4439	NC_002929	172852	173536	25.099	60.2601	8	8
BP0175	5.00555	0	1.66852	#DIV/0!	0.592315	11.224	1.2653e-06	1	0.960467																0	0	0	0	NC_002929	174300	175251	0	0	0	0	NC_002929	174300	175251	0	0	0	0	NC_002929	174300	175251	0	0	0	0
BP0176	22.0895	3.41077	6.99475	5.64666	0.516674	3.85098	5.04928e-06	1	0.929682																0	0	0	0	NC_002929	175247	176109	0	0	0	0	NC_002929	175247	176109	4.51599	1	1	2.46858	NC_002929	175247	176109	1.50533	0	0	0
BP0177	42.8164	26.5154	8.01298	1.2476	0.878989	1.0894	3.20656e-06	1	1																15.7318	2	2	7.98711	NC_002929	176366	176894	51.8649	7	7	27.9293	NC_002929	176366	176894	29.4908	4	4	16.1206	NC_002929	176366	176894	32.3625	58.5482	6	6
BP0178	31.3352	6.37868	15.6031	1.59753	0.521244	1.3613	1.03527e-05	1	0.929682																30.5382	6	6	15.5044	NC_002929	176985	177801	19.1769	4	4	10.3268	NC_002929	176985	177801	28.6234	6	6	15.6464	NC_002929	176985	177801	26.1128	50.5122	8	8
BP0179	38.8594	9.28995	13.5524	2.06315	0.554996	1.64106	9.06197e-06	1	0.945755																16.9518	3	3	8.60652	NC_002929	177861	178596	21.2903	4	4	11.4648	NC_002929	177861	178596	0	0	0	0	NC_002929	177861	178596	12.7474	28.0394	4	4
BP0181	64.6173	9.78734	-1.37163	-1.04929	0.88456	-1.13197	-3.74356e-06	1	1	UniProtKB	Q7W0F6	BP0181			0016021 // integral to membrane (GO_REF:0000001 [IEA] InterPro:)		Putative exported protein		protein	taxon:257313	20170607	UniProt			30.4263	2	2	15.4476	NC_002929	180961	181234	28.66	2	2	15.4334	NC_002929	180961	181234	28.5185	2	2	15.5891	NC_002929	180961	181234	29.2016	18.8727	1	1
BP0182	24.1928	4.75721	6.20103	1.31573	0.914867	1.07499	1.61443e-06	1	1	UniProtKB	Q7W0F5	BP0182				0046872 // metal ion binding (GO_REF:0000001 [ISS] InterPro:IPR034904|InterPro:IPR002744|InterPro:IPR019591|InterPro:IPR000808|InterPro:IPR027417|InterPro:IPR033756) /// 0016887 // ATPase activity (GO_REF:0000001 [ISS] InterPro:IPR034904|InterPro:IPR002744|InterPro:IPR019591|InterPro:IPR000808|InterPro:IPR027417|InterPro:IPR033756) /// 0051536 // iron-sulfur cluster binding (GO_REF:0000001 [ISS] …	Iron-sulfur cluster carrier protein		protein	taxon:257313	20170927	UniProt			26.6964	7	7	13.5539	NC_002929	181332	182421	10.7771	3	3	5.80348	NC_002929	181332	182421	21.4478	6	6	11.724	NC_002929	181332	182421	19.6404	23.6558	5	5
BP0183	23.4003	7.31976	3.5903	1.26751	1	1.01266	1.87155e-07	1	1	UniProtKB	Q7W0F4	BP0183			0019867 // outer membrane (GO_REF:0000001 [IEA] InterPro:IPR000184|InterPro:IPR035243)		Putative exported protein		protein	taxon:257313	20170830	UniProt			21.8015	10	10	11.0688	NC_002929	182424	184329	14.3751	7	7	7.74102	NC_002929	182424	184329	4.08691	2	2	2.23403	NC_002929	182424	184329	13.4212	8.11377	3	3
BP0184	22.3167	3.58317	3.09514	1.14346	0.917008	-1.06901	-1.53309e-06	1	1	UniProtKB	Q7W0F3	BP0184			0016021 // integral to membrane (GO_REF:0000001 [IEA] InterPro:IPR007452)		Putative exported protein		protein	taxon:257313	20170607	UniProt			23.5785	21	21	11.9709	NC_002929	184325	188024	21.1522	20	20	11.3905	NC_002929	184325	188024	19.9954	19	19	10.9301	NC_002929	184325	188024	21.5754	11.143	8	8
BP0186	36.9938	3.5088	1.03908	1.04825	0.865397	-1.14882	-3.10983e-06	1	1																0	0	0	0	NC_002929	188655	189078	36.9938	4	4	19.9212	NC_002929	188655	189078	27.6084	3	3	15.0916	NC_002929	188655	189078	21.5341	24.3605	2	2
BP0187	18.5371	9.88855	-3.3638	-1.55041	0.646042	-1.9439	-5.06054e-06	1	0.982656	UniProtKB	Q7W0F0	BP0187				0016829 // lyase activity (GO_REF:0000001 [IEA] InterPro:IPR029068|InterPro:IPR004360)	Putative lyase		protein	taxon:257313	20170607	UniProt			9.88855	1	1	5.02047	NC_002929	189105	189525	0	0	0	0	NC_002929	189105	189525	18.5371	2	2	10.1329	NC_002929	189105	189525	9.4752	0	0	0
BP0188	45.6841	28.2158	35.1616	14.2326	0.0080097	11.442	3.12354e-05	1	0.0927489																7.97157	1	1	4.04721	NC_002929	189553	190074	0	0	0	0	NC_002929	189553	190074	0	0	0	0	NC_002929	189553	190074	2.65719	39.5566	4	4
BP0189	64.0813	43.1817	18.2673	1.63151	0.645901	1.31698	1.02022e-05	1	0.982656																8.33974	1	1	4.23413	NC_002929	190126	190624	54.9893	7	7	29.6118	NC_002929	190126	190624	23.4505	3	3	12.8188	NC_002929	190126	190624	28.9265	72.4211	7	7
BP0190	96.3375	20.8584	50.9263	3.0572	0.0368333	2.4446	3.92104e-05	1	0.266119	UniProtKB	Q7W0E8	BP0190		0006520 // cellular amino acid metabolic process (GO_REF:0000001 [IEA] InterPro:IPR005308|InterPro:IPR011193|InterPro:IPR000310|InterPro:IPR008286|InterPro:IPR015424|InterPro:IPR015421|InterPro:IPR015422)	0005737 // cytoplasm (GO_REF:0000001 [IEA] InterPro:IPR005308|InterPro:IPR011193|InterPro:IPR000310|InterPro:IPR008286|InterPro:IPR015424|InterPro:IPR015421|InterPro:IPR015422)	0008792 // arginine decarboxylase activity (GO_REF:0000001 [IEA] InterPro:IPR005308|InterPro:IPR011193|InterPro:IPR000310|InterPro:IPR008286|InterPro:IPR015424|InterPro:IPR015421|InterPro:IPR015422)	Probable orn/arg/lys decarboxylase (EC 4.1.1.19)		protein	taxon:257313	20170607	UniProt			34.7471	19	19	17.6413	NC_002929	190778	193049	18.9489	11	11	10.204	NC_002929	190778	193049	20.5695	12	12	11.2439	NC_002929	190778	193049	24.7552	70.33	31	31
BP0191	23.1644	8.55413	12.6467	4.91834	0.20502	3.88573	1.04933e-05	1	0.667187	UniProtKB	Q7W0E7	BP0191			0016021 // integral to membrane (GO_REF:0000001 [IEA] InterPro:IPR004792|InterPro:IPR023753|InterPro:IPR023166)	0016491 // oxidoreductase activity (GO_REF:0000001 [IEA] InterPro:IPR004792|InterPro:IPR023753|InterPro:IPR023166)	Putative exported protein		protein	taxon:257313	20170607	UniProt			3.36836	1	1	1.71014	NC_002929	193097	194330	0	0	0	0	NC_002929	193097	194330	6.31432	2	2	3.4516	NC_002929	193097	194330	3.22756	12.5359	3	3
BP0192	3.09157	0	1.03052	#DIV/0!	0.675461	9.46504	1.04761e-06	1	0.986029																0	0	0	0	NC_002929	194428	195379	0	0	0	0	NC_002929	194428	195379	0	0	0	0	NC_002929	194428	195379	0	0	0	0
BP0194	111.815	4.35434	64.636	45.5321	0.00156214	39.064	6.51887e-05	1	0.0280169	UniProtKB	Q7W0E6	BP0194			0016021 // integral to membrane (GO_REF:0000001 [IEA] InterPro:IPR003689)	0046873 // metal ion transmembrane transporter activity (GO_REF:0000001 [IEA] InterPro:IPR003689)	Probable metal transporter		protein	taxon:257313	20170607	UniProt			0	0	0	0	NC_002929	196113	197007	0	0	0	0	NC_002929	196113	197007	4.35434	1	1	2.38022	NC_002929	196113	197007	1.45145	86.447	15	15
BP0198	77.0896	15.8709	36.7553	11.4947	0.0266094	8.59132	3.00375e-05	1	0.212437	UniProtKB	Q7W0E2	BP0198		0006351 // transcription, DNA-dependent (GO_REF:0000001 [IEA] InterPro:IPR011711|InterPro:IPR008920|InterPro:IPR000524|InterPro:IPR011991)		0003677 // DNA binding (GO_REF:0000001 [IEA] InterPro:IPR011711|InterPro:IPR008920|InterPro:IPR000524|InterPro:IPR011991) /// 0003700 // sequence-specific DNA binding transcription factor activity (GO_REF:0000001 [IEA] InterPro:IPR011711|InterPro:IPR008920|InterPro:IPR000524|InterPro:IPR011991)	Putative GntR-family transcriptional regulator		protein	taxon:257313	20170927	UniProt			0	0	0	0	NC_002929	202026	202767	0	0	0	0	NC_002929	202026	202767	10.5068	2	2	5.74336	NC_002929	202026	202767	3.50228	27.8124	4	4
BP0199	17.0041	0	4.52579	4.9622	0.630439	4.24142	4.3803e-06	1	0.975511	UniProtKB	Q7W0E1	BP0199				0003824 // catalytic activity (GO_REF:0000001 [IEA] InterPro:IPR003673|InterPro:IPR023606)	Uncharacterized protein		protein	taxon:257313	20170607	UniProt			3.42672	1	1	1.73977	NC_002929	202836	204048	0	0	0	0	NC_002929	202836	204048	0	0	0	0	NC_002929	202836	204048	1.14224	17.0041	4	4
BP0200	4.01732	0	-0.327724	-1.32404	1	-1.38036	-4.37865e-07	1	1	UniProtKB	Q7W0E0	BP0200			0030288 // outer membrane-bounded periplasmic space (GO_REF:0000001 [IEA] InterPro:IPR005064)		Putative exported protein		protein	taxon:257313	20170607	UniProt			0	0	0	0	NC_002929	204076	205045	0	0	0	0	NC_002929	204076	205045	4.01732	1	1	2.19599	NC_002929	204076	205045	1.33911	0	0	0
BP0201	4.26234	0.501751	0.574532	1.07481	0.922382	-1.12	-9.14666e-07	1	1																8.00229	1	1	4.06281	NC_002929	205041	205560	7.53775	1	1	4.05908	NC_002929	205041	205560	7.50054	1	1	4.10003	NC_002929	205041	205560	7.68019	9.92725	1	1
BP0202	0	0	0	1	1	1	0	1	1	UniProtKB	Q79H25	BP0202		0015074 // DNA integration (GO_REF:0000001 [IEA] InterPro:IPR024967|InterPro:IPR009057|InterPro:IPR001584|InterPro:IPR012337|InterPro:IPR011991)		0003677 // DNA binding (GO_REF:0000001 [IEA] InterPro:IPR024967|InterPro:IPR009057|InterPro:IPR001584|InterPro:IPR012337|InterPro:IPR011991)	Transposase		protein	taxon:257313	20170607	UniProt			0	0	0	0	NC_002929	205658	206609	0	0	0	0	NC_002929	205658	206609	0	0	0	0	NC_002929	205658	206609	0	0	0	0
BP0203	5.41771	0	0.434682	1.317	1	1.1489	2.46984e-07	1	1																0	0	0	0	NC_002929	206728	207679	4.11366	1	1	2.21521	NC_002929	206728	207679	0	0	0	0	NC_002929	206728	207679	1.37122	5.41771	1	1
BP0204	30.9084	11.9249	-1.04641	-1.01955	0.645961	-1.20414	-1.01458e-05	1	0.982656	UniProtKB	Q7W0D9	BP0204				0004519 // endonuclease activity (GO_REF:0000001 [IEA] InterPro:IPR019043)	Putative restriction endonuclease		protein	taxon:257313	20170607	UniProt			66.3184	16	16	33.6702	NC_002929	207793	208795	54.66	14	14	29.4344	NC_002929	207793	208795	42.7351	11	11	23.3603	NC_002929	207793	208795	54.5712	71.9874	14	14
BP0205	165.442	121.886	-88.2366	-1.44163	0.0531955	-1.78381	-0.000138604	1	0.325624																292.994	40	40	148.755	NC_002929	208885	209452	255.286	37	37	137.472	NC_002929	208885	209452	315.816	46	46	172.635	NC_002929	208885	209452	288.032	163.563	18	18
BP0207	16.4365	0.60622	7.11379	4.79563	0.299213	4.13513	6.76604e-06	1	0.783991	UniProtKB	Q7W0D6	BP0207				0016491 // oxidoreductase activity (GO_REF:0000001 [ISS] InterPro:IPR016161|InterPro:IPR016160|InterPro:IPR029510|InterPro:IPR016162|InterPro:IPR015590)	Putative aldehyde dehydrogenase		protein	taxon:257313	20170607	UniProt			2.9023	1	1	1.47351	NC_002929	211725	213156	0	0	0	0	NC_002929	211725	213156	2.72032	1	1	1.48701	NC_002929	211725	213156	1.87421	7.2009	2	2
BP0208	20.1195	6.24713	10.4894	2.57061	0.34827	2.27657	9.42073e-06	1	0.830301	UniProtKB	Q7W0D5	BP0208				0050660 // flavin adenine dinucleotide binding (GO_REF:0000001 [IEA] InterPro:IPR016169|InterPro:IPR016166|InterPro:IPR016167|InterPro:IPR016164|InterPro:IPR004113|InterPro:IPR006094|InterPro:IPR016171) /// 0016614 // oxidoreductase activity, acting on CH-OH group of donors (GO_REF:0000001 [IEA] InterPro:IPR016169|InterPro:IPR016166|InterPro:IPR016167|InterPro:IPR016164|InterPro:IPR004113|InterPr…	Putative oxidoreductase		protein	taxon:257313	20170607	UniProt			11.7571	4	4	5.96914	NC_002929	213268	214681	2.76864	1	1	1.49092	NC_002929	213268	214681	5.50995	2	2	3.01191	NC_002929	213268	214681	6.67856	21.8779	6	6
BP0209	37.0132	12.6728	23.4015	#DIV/0!	0.000345623	175.997	2.16572e-05	1	0.00865405	UniProtKB	Q7W0D4	BP0209		0006351 // transcription, DNA-dependent (GO_REF:0000001 [IEA] InterPro:IPR011711|InterPro:IPR008920|InterPro:IPR000524|InterPro:IPR011991)		0003677 // DNA binding (GO_REF:0000001 [IEA] InterPro:IPR011711|InterPro:IPR008920|InterPro:IPR000524|InterPro:IPR011991) /// 0003700 // sequence-specific DNA binding transcription factor activity (GO_REF:0000001 [IEA] InterPro:IPR011711|InterPro:IPR008920|InterPro:IPR000524|InterPro:IPR011991)	Putative GntR-family transcriptional regulator		protein	taxon:257313	20170927	UniProt			0	0	0	0	NC_002929	214697	215393	0	0	0	0	NC_002929	214697	215393	0	0	0	0	NC_002929	214697	215393	0	37.0132	5	5
BP0210	5.00555	0	1.66852	#DIV/0!	0.592586	11.2238	1.26528e-06	1	0.960467	UniProtKB	Q7TTJ9	BP0210		0015074 // DNA integration (GO_REF:0000001 [IEA] InterPro:IPR024967|InterPro:IPR009057|InterPro:IPR001584|InterPro:IPR012337|InterPro:IPR011991)		0003677 // DNA binding (GO_REF:0000001 [IEA] InterPro:IPR024967|InterPro:IPR009057|InterPro:IPR001584|InterPro:IPR012337|InterPro:IPR011991)	Transposase		protein	taxon:257313	20170607	UniProt			0	0	0	0	NC_002929	215611	216562	0	0	0	0	NC_002929	215611	216562	0	0	0	0	NC_002929	215611	216562	0	0	0	0
BP0211	6.18315	0	2.06105	#DIV/0!	0.524649	18.0121	2.10538e-06	1	0.931381																0	0	0	0	NC_002929	216660	217611	0	0	0	0	NC_002929	216660	217611	0	0	0	0	NC_002929	216660	217611	0	0	0	0
BP0212	18.5735	4.07889	8.96279	2.52484	0.372358	2.20459	7.94356e-06	1	0.842791																4.61465	1	1	2.34289	NC_002929	217635	218535	8.69354	2	2	4.68148	NC_002929	217635	218535	4.32531	1	1	2.36435	NC_002929	217635	218535	5.87784	22.8989	4	4
BP0213	35.4534	14.194	-12.1139	-1.7161	0.290737	-2.22222	-1.75237e-05	1	0.776372	UniProtKB	Q7W0D2	BP0213				0008080 // N-acetyltransferase activity (GO_REF:0000001 [IEA] InterPro:IPR016181|InterPro:IPR000182)	Putative acetyltransferase		protein	taxon:257313	20170705	UniProt			30.26	4	4	15.3632	NC_002929	218689	219238	21.3776	3	3	11.5118	NC_002929	218689	219238	35.4534	5	5	19.3799	NC_002929	218689	219238	29.0303	0	0	0
BP0214	68.2789	49.1397	-43.0711	-2.60275	0.0288537	-2.94284	-5.07814e-05	1	0.225679																63.4515	11	11	32.2147	NC_002929	219276	219996	81.5019	15	15	43.8888	NC_002929	219276	219996	64.8797	12	12	35.4652	NC_002929	219276	219996	69.9444	14.3118	2	2
BP0217	26.2774	6.48506	13.1905	2.02971	0.378884	1.79684	1.12531e-05	1	0.84769	UniProtKB	Q7W0C8	BP0217		0006631 // fatty acid metabolic process (GO_REF:0000001 [IEA] InterPro:IPR022694|InterPro:IPR006176|InterPro:IPR006108|InterPro:IPR008927|InterPro:IPR013328|InterPro:IPR016040)		0003857 // 3-hydroxyacyl-CoA dehydrogenase activity (GO_REF:0000001 [IEA] InterPro:IPR022694|InterPro:IPR006176|InterPro:IPR006108|InterPro:IPR008927|InterPro:IPR013328|InterPro:IPR016040) /// 0070403 // NAD+ binding (GO_REF:0000001 [IEA] InterPro:IPR022694|InterPro:IPR006176|InterPro:IPR006108|InterPro:IPR008927|InterPro:IPR013328|InterPro:IPR016040) /// 0008691 // 3-hydroxybutyryl-CoA dehydroge…	3-hydroxybutyryl-CoA dehydrogenase (EC 1.1.1.157)		protein	taxon:257313	20170607	UniProt			13.3543	3	3	6.78005	NC_002929	226856	227789	8.38605	2	2	4.51589	NC_002929	226856	227789	16.6893	4	4	9.12289	NC_002929	226856	227789	12.8099	33.1334	6	6
BP0218	31.3193	3.7908	10.4429	1.75689	0.526597	1.58872	8.95701e-06	1	0.931381	UniProtKB	Q7W0C7	BP0218			0016021 // integral to membrane (GO_REF:0000001 [IEA] InterPro:IPR006160)		Short-chain fatty acids transporter		protein	taxon:257313	20170607	UniProt			15.3822	5	5	7.80962	NC_002929	227900	229250	11.5914	4	4	6.24197	NC_002929	227900	229250	14.4177	5	5	7.88116	NC_002929	227900	229250	13.7971	34.3483	9	9
BP0219	18.9363	8.47286	5.93344	1.65326	0.666577	1.44718	4.54172e-06	1	0.986029	UniProtKB	Q7W0C6	BP0219				0016491 // oxidoreductase activity (GO_REF:0000001 [IEA] InterPro:IPR016040|InterPro:IPR020904|InterPro:IPR002347)	Probable short-chain dehydrogenase		protein	taxon:257313	20170607	UniProt			5.72065	1	1	2.9044	NC_002929	229281	230007	16.1657	3	3	8.70523	NC_002929	229281	230007	5.36196	1	1	2.93101	NC_002929	229281	230007	9.08276	14.1935	2	2
BP0220	35.3624	19.6117	0.996481	1.03577	0.792292	-1.17774	-4.62835e-06	1	1	UniProtKB	Q7W0C5	BP0220		0046278 // protocatechuate metabolic process (GO_REF:0000001 [IEA] InterPro:IPR029016|InterPro:IPR012794|InterPro:IPR014757|InterPro:IPR005471|InterPro:IPR011991) /// 0006351 // transcription, DNA-dependent (GO_REF:0000001 [IEA] InterPro:IPR029016|InterPro:IPR012794|InterPro:IPR014757|InterPro:IPR005471|InterPro:IPR011991) /// 0045893 // positive regulation of transcription, DNA-dependent (GO_REF…		0003677 // DNA binding (GO_REF:0000001 [IEA] InterPro:IPR029016|InterPro:IPR012794|InterPro:IPR014757|InterPro:IPR005471|InterPro:IPR011991)	Probable transcriptional regulator		protein	taxon:257313	20170927	UniProt			19.4985	4	4	9.89952	NC_002929	230057	230909	22.9583	5	5	12.3631	NC_002929	230057	230909	41.1209	9	9	22.478	NC_002929	230057	230909	27.8593	6.04723	1	1
BP0224	27.9676	0	-9.32254	#DIV/0!	0.141997	-81.7942	-9.99889e-06	1	0.563891																27.9676	2	2	14.1993	NC_002929	232726	233023	0	0	0	0	NC_002929	232726	233023	0	0	0	0	NC_002929	232726	233023	9.32254	0	0	0
BP0226	28.5304	7.89327	-11.1846	-1.30166	0.304815	-1.54396	-1.86176e-05	1	0.788584	UniProtKB	Q7W0B9	BP0226		0019441 // tryptophan catabolic process to kynurenine (GO_REF:0000001 [IEA] InterPro:IPR007325)		0004061 // arylformamidase activity (GO_REF:0000001 [IEA] InterPro:IPR007325)	Uncharacterized protein		protein	taxon:257313	20170607	UniProt			59.3313	15	15	30.1228	NC_002929	233844	234894	37.258	10	10	20.0635	NC_002929	233844	234894	48.1963	13	13	26.3456	NC_002929	233844	234894	48.2619	44.1621	9	9
BP0228	0	0	0	1	1	1	0	1	1																0	0	0	0	NC_002929	235478	236429	0	0	0	0	NC_002929	235478	236429	0	0	0	0	NC_002929	235478	236429	0	0	0	0
BP0229	25.8258	5.96526	13.7746	8.94002	0.127148	7.60178	1.31614e-05	1	0.532895	UniProtKB	Q7W0B7	BP0229				0003858 // 3-hydroxybutyrate dehydrogenase activity (GO_REF:0000001 [IEA] InterPro:IPR016040|InterPro:IPR020904|InterPro:IPR002347)	Beta-D-hydroxybutyrate dehydrogenase (EC 1.1.1.30)		protein	taxon:257313	20170607	UniProt			5.2045	1	1	2.64235	NC_002929	236527	237325	0	0	0	0	NC_002929	236527	237325	0	0	0	0	NC_002929	236527	237325	1.73483	25.8258	4	4
BP0230	25.4017	13.2973	15.55	4.50824	0.249963	3.68502	1.31268e-05	1	0.722842																13.2973	3	3	6.75111	NC_002929	237321	238258	0	0	0	0	NC_002929	237321	238258	0	0	0	0	NC_002929	237321	238258	4.43243	21.9946	4	4
BP0232	3.09157	0	1.03052	#DIV/0!	0.674917	9.46479	1.04758e-06	1	0.986029																0	0	0	0	NC_002929	238739	239690	0	0	0	0	NC_002929	238739	239690	0	0	0	0	NC_002929	238739	239690	0	0	0	0
BP0233	25.7796	5.79324	-0.744945	-1.02135	0.737327	-1.18257	-6.04464e-06	1	1	UniProtKB	Q7W0B5	BP0233		0006351 // transcription, DNA-dependent (GO_REF:0000001 [IEA] InterPro:IPR011711|InterPro:IPR008920|InterPro:IPR000524|InterPro:IPR011991)		0003677 // DNA binding (GO_REF:0000001 [IEA] InterPro:IPR011711|InterPro:IPR008920|InterPro:IPR000524|InterPro:IPR011991) /// 0003700 // sequence-specific DNA binding transcription factor activity (GO_REF:0000001 [IEA] InterPro:IPR011711|InterPro:IPR008920|InterPro:IPR000524|InterPro:IPR011991)	GntR family transcriptional regulator		protein	taxon:257313	20170927	UniProt			33.4935	6	6	17.0048	NC_002929	239706	240450	31.5491	6	6	16.9892	NC_002929	239706	240450	41.8579	8	8	22.8808	NC_002929	239706	240450	35.6335	27.7002	4	4
BP0234	16.8971	13.679	15.1271	#DIV/0!	0.00408121	114.645	1.40644e-05	1	0.0547159	UniProtKB	Q7W0B4	BP0234		0006810 // transport (GO_REF:0000001 [IEA] InterPro:IPR018389)	0030288 // outer membrane-bounded periplasmic space (GO_REF:0000001 [IEA] InterPro:IPR018389)		Putative solute-binding periplasmic protein		protein	taxon:257313	20170607	UniProt			0	0	0	0	NC_002929	240493	241537	0	0	0	0	NC_002929	240493	241537	0	0	0	0	NC_002929	240493	241537	0	14.8053	3	3
BP0235	9.79979	2.26357	6.20019	11.0486	0.209911	8.47471	5.97372e-06	1	0.674514	UniProtKB	Q7W0B3	BP0235			0016021 // integral to membrane (GO_REF:0000001 [IEA] InterPro:IPR010656|InterPro:IPR007387|InterPro:IPR004681)		Putative membrane protein		protein	taxon:257313	20170607	UniProt			0	0	0	0	NC_002929	241707	243810	0	0	0	0	NC_002929	241707	243810	1.85106	1	1	1.01185	NC_002929	241707	243810	0.61702	9.79979	4	4
BP0236	19.7296	7.42398	-7.13526	-3.24327	0.424209	-3.5394	-8.31125e-06	1	0.878964																0	0	0	0	NC_002929	243806	245194	19.7296	7	7	10.6244	NC_002929	243806	245194	11.2184	4	4	6.13231	NC_002929	243806	245194	10.316	7.42398	2	2
BP0237	8.17574	6.14438	-4.83551	-3.36094	0.432002	-3.5073	-5.50181e-06	1	0.885849	UniProtKB	Q7W0B2	BP0237			0030288 // outer membrane-bounded periplasmic space (GO_REF:0000001 [IEA] InterPro:IPR005064)		Putative exported protein		protein	taxon:257313	20170607	UniProt			4.3398	1	1	2.20334	NC_002929	245220	246177	8.17574	2	2	4.40264	NC_002929	245220	246177	8.13538	2	2	4.44705	NC_002929	245220	246177	6.88364	0	0	0
BP0240	57.3132	8.6469	20.6824	1.60858	0.488118	1.36925	1.3855e-05	1	0.916236																23.7665	4	4	12.0664	NC_002929	248039	248738	44.7736	8	8	24.1106	NC_002929	248039	248738	33.4144	6	6	18.2653	NC_002929	248039	248738	33.9848	81.0796	11	11
BP0241	47.4672	9.13348	20.7359	4.72706	0.156867	3.58484	1.6278e-05	1	0.588402	UniProtKB	Q7W0A8	BP0241		0032297 // negative regulation of DNA-dependent DNA replication initiation (GO_REF:0000001 [ISS] InterPro:IPR003593|InterPro:IPR013317|InterPro:IPR017788|InterPro:IPR027417)			Uncharacterized protein		protein	taxon:257313	20170607	UniProt			0	0	0	0	NC_002929	248734	249436	11.1456	2	2	6.00189	NC_002929	248734	249436	5.54527	1	1	3.03122	NC_002929	248734	249436	5.56361	14.6788	2	2
BP0247	102.215	29.8247	58.0463	5.67469	0.00192784	4.93741	5.3845e-05	1	0.0328329	UniProtKB	Q7W0A3	BP0247		2949			Uncharacterized protein		protein	taxon:257313	20170607	UniProt			15.4681	2	2	7.85325	NC_002929	255854	256391	7.28509	1	1	3.92303	NC_002929	255854	256391	14.4983	2	2	7.92519	NC_002929	255854	256391	12.4172	57.5669	6	6
BP0249	56.9436	7.91667	22.3039	5.2103	0.120577	4.65358	2.17462e-05	1	0.517179	UniProtKB	Q7W0A1	BP0249		0055085 // transmembrane transport (GO_REF:0000001 [IEA] InterPro:IPR004776)	0016021 // integral to membrane (GO_REF:0000001 [IEA] InterPro:IPR004776)		Putative membrane protein		protein	taxon:257313	20170607	UniProt			0	0	0	0	NC_002929	257950	258931	3.98786	1	1	2.14747	NC_002929	257950	258931	11.9045	3	3	6.50738	NC_002929	257950	258931	5.29746	21.0081	4	4
BP0250	373.715	292.847	-275.614	-2.26612	0.000535592	-2.80587	-0.000347664	1	0.0120775	UniProtKB	Q7W0A0	BP0250			0030288 // outer membrane-bounded periplasmic space (GO_REF:0000001 [EXP] InterPro:IPR005064)		Putative exported protein		protein	taxon:257313	20170830	UniProt			536.032	127	127	272.146	NC_002929	259066	260050	469.133	118	118	252.628	NC_002929	259066	260050	474.729	120	120	259.502	NC_002929	259066	260050	493.298	162.317	31	31
BP0251	21.6266	7.34234	1.26783	1.12327	0.951493	-1.08329	-8.69947e-07	1	1	UniProtKB	Q7W099	BP0251		0006351 // transcription, DNA-dependent (GO_REF:0000001 [IEA] InterPro:IPR005119|InterPro:IPR000847|InterPro:IPR011991)		0003700 // sequence-specific DNA binding transcription factor activity (GO_REF:0000001 [IEA] InterPro:IPR005119|InterPro:IPR000847|InterPro:IPR011991) /// 0003677 // DNA binding (GO_REF:0000001 [IEA] InterPro:IPR005119|InterPro:IPR000847|InterPro:IPR011991)	LysR family transcriptional regulator		protein	taxon:257313	20170927	UniProt			9.22931	2	2	4.68577	NC_002929	260114	261014	0	0	0	0	NC_002929	260114	261014	21.6266	5	5	11.8217	NC_002929	260114	261014	10.2853	5.72471	1	1
BP0253	36.5877	9.15954	9.2391	2.53729	0.51527	2.33851	8.94575e-06	1	0.929682	UniProtKB	Q7W097	BP0253				0003824 // catalytic activity (GO_REF:0000001 [IEA] InterPro:IPR003673|InterPro:IPR023606)	Uncharacterized protein		protein	taxon:257313	20170607	UniProt			11.0752	3	3	5.62293	NC_002929	262882	264007	6.95483	2	2	3.74518	NC_002929	262882	264007	0	0	0	0	NC_002929	262882	264007	6.01	9.15954	2	2
BP0254	9.70496	3.96818	3.91028	3.95623	0.618859	2.92887	3.03074e-06	1	0.971457	UniProtKB	Q7W096	BP0254			0030288 // outer membrane-bounded periplasmic space (GO_REF:0000001 [IEA] InterPro:IPR005064)		Putative exported protein		protein	taxon:257313	20170607	UniProt			0	0	0	0	NC_002929	264020	265001	0	0	0	0	NC_002929	264020	265001	3.96818	1	1	2.16913	NC_002929	264020	265001	1.32273	0	0	0
BP0255	40.0697	6.61853	15.8637	3.41266	0.305464	2.59527	1.18426e-05	1	0.788696																0	0	0	0	NC_002929	265036	265630	13.172	2	2	7.09315	NC_002929	265036	265630	6.5535	1	1	3.58235	NC_002929	265036	265630	6.57518	17.3476	2	2
BP0256	0	0	0	1	1	1	0	1	1																0	0	0	0	NC_002929	265731	266682	0	0	0	0	NC_002929	265731	266682	0	0	0	0	NC_002929	265731	266682	0	0	0	0
BP0257	12.3005	0	4.10016	#DIV/0!	0.401758	25.9264	3.08483e-06	1	0.861612																0	0	0	0	NC_002929	266681	267068	0	0	0	0	NC_002929	266681	267068	0	0	0	0	NC_002929	266681	267068	0	0	0	0
BP0258	150.981	32.3086	94.1	20.6999	0.000495891	16.3769	8.38328e-05	1	0.0113819	UniProtKB	Q7W095	BP0258		0006355 // regulation of transcription, DNA-dependent (GO_REF:0000001 [ISS] InterPro:IPR026282|InterPro:IPR011991) /// 0006351 // transcription, DNA-dependent (GO_REF:0000001 [ISS] InterPro:IPR026282|InterPro:IPR011991)		0003677 // DNA binding (GO_REF:0000001 [ISS] InterPro:IPR026282|InterPro:IPR011991)	HTH-type transcriptional regulator		protein	taxon:257313	20170607	UniProt			0	0	0	0	NC_002929	267241	267787	14.33	2	2	7.71672	NC_002929	267241	267787	0	0	0	0	NC_002929	267241	267787	4.77667	150.981	16	16
BP0261	0	0	0	1	1	1	0	1	1	UniProtKB	Q7W092	BP0261			0016021 // integral to membrane (GO_REF:0000001 [IEA] InterPro:IPR011724|InterPro:IPR012994)		Putative exported protein		protein	taxon:257313	20170607	UniProt			0	0	0	0	NC_002929	270673	270799	0	0	0	0	NC_002929	270673	270799	0	0	0	0	NC_002929	270673	270799	0	0	0	0
BP0262	51.272	6.0788	23.0036	2.04294	0.33	1.663	1.60787e-05	1	0.820425	UniProtKB	Q7W091	BP0262		0042883 // cysteine transport (GO_REF:0000001 [IEA] InterPro:IPR003593|InterPro:IPR011527|InterPro:IPR003439|InterPro:IPR017871|InterPro:IPR014216|InterPro:IPR027417)	0016021 // integral to membrane (GO_REF:0000001 [IEA] InterPro:IPR003593|InterPro:IPR011527|InterPro:IPR003439|InterPro:IPR017871|InterPro:IPR014216|InterPro:IPR027417)	0042626 // ATPase activity, coupled to transmembrane movement of substances (GO_REF:0000001 [IEA] InterPro:IPR003593|InterPro:IPR011527|InterPro:IPR003439|InterPro:IPR017871|InterPro:IPR014216|InterPro:IPR027417) /// 0005524 // ATP binding (GO_REF:0000001 [IEA] InterPro:IPR003593|InterPro:IPR011527|InterPro:IPR003439|InterPro:IPR017871|InterPro:IPR014216|InterPro:IPR027417)	Probable ATP-binding component of ABC transporter		protein	taxon:257313	20170607	UniProt			26.076	11	11	13.2389	NC_002929	270795	272547	20.0964	9	9	10.8219	NC_002929	270795	272547	19.9972	9	9	10.9311	NC_002929	270795	272547	22.0565	64.6971	22	22
BP0263	24.8767	4.63839	-13.9563	-3.4896	0.0700977	-4.27557	-1.66237e-05	1	0.376821	UniProtKB	Q7W090	BP0263			0016021 // integral to membrane (GO_REF:0000001 [IEA] InterPro:IPR003593|InterPro:IPR011527|InterPro:IPR014223|InterPro:IPR003439|InterPro:IPR017871|InterPro:IPR027417)	0042626 // ATPase activity, coupled to transmembrane movement of substances (GO_REF:0000001 [IEA] InterPro:IPR003593|InterPro:IPR011527|InterPro:IPR014223|InterPro:IPR003439|InterPro:IPR017871|InterPro:IPR027417) /// 0005524 // ATP binding (GO_REF:0000001 [IEA] InterPro:IPR003593|InterPro:IPR011527|InterPro:IPR014223|InterPro:IPR003439|InterPro:IPR017871|InterPro:IPR027417)	Probable ATP-binding component of ABC transporter		protein	taxon:257313	20170607	UniProt			9.88855	4	4	5.02047	NC_002929	272543	274223	27.9435	12	12	15.0476	NC_002929	272543	274223	20.8542	9	9	11.3995	NC_002929	272543	274223	19.5621	3.06681	1	1
BP0265	28.6373	15.2164	2.58772	1.12161	0.961757	-1.05746	-1.26215e-06	1	1																37.4583	8	8	19.0178	NC_002929	274846	275733	8.82095	2	2	4.75009	NC_002929	274846	275733	17.5548	4	4	9.596	NC_002929	274846	275733	21.278	11.6172	2	2
BP0266	17.0619	0	9.19996	#DIV/0!	0.0899266	64.5763	7.86805e-06	1	0.443095																0	0	0	0	NC_002929	275976	276255	0	0	0	0	NC_002929	275976	276255	0	0	0	0	NC_002929	275976	276255	0	0	0	0
BP0267	102.74	36.4935	59.5652	10.2613	0.00100626	8.12792	5.06681e-05	1	0.020209																9.95969	2	2	5.05659	NC_002929	276464	277298	0	0	0	0	NC_002929	276464	277298	9.33521	2	2	5.10291	NC_002929	276464	277298	6.43163	49.422	8	8
BP0268	35.0389	5.41771	20.274	14.9271	0.042973	11.278	1.74264e-05	1	0.289692																4.36718	1	1	2.21724	NC_002929	277298	278249	0	0	0	0	NC_002929	277298	278249	0	0	0	0	NC_002929	277298	278249	1.45573	5.41771	1	1
BP0270	54.4461	0	18.1487	#DIV/0!	0.0394219	151.389	1.86117e-05	1	0.277392																0	0	0	0	NC_002929	278526	278688	0	0	0	0	NC_002929	278526	278688	0	0	0	0	NC_002929	278526	278688	0	0	0	0
BP0271	0	0	0	1	1	1	0	1	1	UniProtKB	Q7W086	BP0271		0015074 // DNA integration (GO_REF:0000001 [IEA] InterPro:IPR013762) /// 0006310 // DNA recombination (GO_REF:0000001 [IEA] InterPro:IPR013762)		0003677 // DNA binding (GO_REF:0000001 [IEA] InterPro:IPR013762)	Uncharacterized protein		protein	taxon:257313	20170607	UniProt			0	0	0	0	NC_002929	278695	278836	0	0	0	0	NC_002929	278695	278836	0	0	0	0	NC_002929	278695	278836	0	0	0	0
BP0279	87.3335	24.9755	33.7441	2.53673	0.203909	1.98475	2.38354e-05	1	0.666527																10.6903	2	2	5.42753	NC_002929	284168	284945	15.1046	3	3	8.13384	NC_002929	284168	284945	40.0801	8	8	21.909	NC_002929	284168	284945	21.9583	19.8928	3	3
BP0281	0	0	0	1	1	1	0	1	1																0	0	0	0	NC_002929	286131	287082	0	0	0	0	NC_002929	286131	287082	0	0	0	0	NC_002929	286131	287082	0	0	0	0
BP0282	26.8801	8.26136	1.76573	1.09136	0.959352	-1.05453	-1.09122e-06	1	1	UniProtKB	Q7W076	BP0282				0048037 // cofactor binding (GO_REF:0000001 [IEA] InterPro:IPR012349|InterPro:IPR007396)	Putative regulatory protein		protein	taxon:257313	20170705	UniProt			33.1195	5	5	16.815	NC_002929	287180	287807	6.23938	1	1	3.35991	NC_002929	287180	287807	18.6257	3	3	10.1814	NC_002929	287180	287807	19.3282	24.6519	3	3
BP0283	12.6605	5.31551	2.9687	1.52824	0.845376	1.30247	1.92912e-06	1	1	UniProtKB	Q7W075	BP0283		0055114 // oxidation-reduction process (GO_REF:0000001 [IEA] InterPro:IPR006140|InterPro:IPR016040)		0051287 // NAD binding (GO_REF:0000001 [IEA] InterPro:IPR006140|InterPro:IPR016040)	Putative 2-hydroxyacid dehydrogenase		protein	taxon:257313	20170607	UniProt			0	0	0	0	NC_002929	287829	288756	12.6605	3	3	6.81768	NC_002929	287829	288756	4.19933	1	1	2.29548	NC_002929	287829	288756	5.61994	11.1159	2	2
BP0284	5.55782	2.61701	2.06245	3.36428	0.674167	2.89692	2.01641e-06	1	0.986029	UniProtKB	Q7W074	BP0284		0055085 // transmembrane transport (GO_REF:0000001 [IEA] InterPro:IPR030678|InterPro:IPR000914)	0043190 // ATP-binding cassette (ABC) transporter complex (GO_REF:0000001 [IEA] InterPro:IPR030678|InterPro:IPR000914)		Probable extracellular solute-binding protein, family 5		protein	taxon:257313	20170607	UniProt			2.61701	1	1	1.32867	NC_002929	288764	290351	0	0	0	0	NC_002929	288764	290351	0	0	0	0	NC_002929	288764	290351	0.872336	3.24653	1	1
BP0285	3.89263	0	-0.32239	-1.3306	1	-1.41459	-4.61924e-07	1	1	UniProtKB	Q7W073	BP0285		0008152 // metabolic process (GO_REF:0000001 [IEA] InterPro:IPR029058|InterPro:IPR013094|InterPro:IPR002168)		0016787 // hydrolase activity (GO_REF:0000001 [IEA] InterPro:IPR029058|InterPro:IPR013094|InterPro:IPR002168)	Putative acetyl esterase		protein	taxon:257313	20170607	UniProt			0	0	0	0	NC_002929	290347	291352	3.89263	1	1	2.09618	NC_002929	290347	291352	0	0	0	0	NC_002929	290347	291352	1.29754	0	0	0
BP0286	10.2442	4.82368	-1.22227	-1.35794	0.91067	-1.45254	-1.63336e-06	1	1	UniProtKB	Q7W072	BP0286		0006351 // transcription, DNA-dependent (GO_REF:0000001 [IEA] InterPro:IPR003313|InterPro:IPR009057|InterPro:IPR018060|InterPro:IPR014710|InterPro:IPR011051|InterPro:IPR020449)		0003700 // sequence-specific DNA binding transcription factor activity (GO_REF:0000001 [IEA] InterPro:IPR003313|InterPro:IPR009057|InterPro:IPR018060|InterPro:IPR014710|InterPro:IPR011051|InterPro:IPR020449) /// 0043565 // sequence-specific DNA binding (GO_REF:0000001 [IEA] InterPro:IPR003313|InterPro:IPR009057|InterPro:IPR018060|InterPro:IPR014710|InterPro:IPR011051|InterPro:IPR020449)	Probable transcriptional regulator		protein	taxon:257313	20170927	UniProt			4.82368	1	1	2.44901	NC_002929	291551	292412	9.08732	2	2	4.89353	NC_002929	291551	292412	0	0	0	0	NC_002929	291551	292412	4.637	0	0	0
BP0288	19.0824	5.98207	1.49599	1.18621	1	1.00847	7.65236e-08	1	1	UniProtKB	Q7W070	BP0288		0006351 // transcription, DNA-dependent (GO_REF:0000001 [IEA] InterPro:IPR003313|InterPro:IPR009057|InterPro:IPR018060|InterPro:IPR014710|InterPro:IPR011051|InterPro:IPR020449)		0003700 // sequence-specific DNA binding transcription factor activity (GO_REF:0000001 [IEA] InterPro:IPR003313|InterPro:IPR009057|InterPro:IPR018060|InterPro:IPR014710|InterPro:IPR011051|InterPro:IPR020449) /// 0043565 // sequence-specific DNA binding (GO_REF:0000001 [IEA] InterPro:IPR003313|InterPro:IPR009057|InterPro:IPR018060|InterPro:IPR014710|InterPro:IPR011051|InterPro:IPR020449)	Probable transcriptional regulator		protein	taxon:257313	20170927	UniProt			0	0	0	0	NC_002929	293515	294325	14.4892	3	3	7.80246	NC_002929	293515	294325	9.6118	2	2	5.25411	NC_002929	293515	294325	8.03368	19.0824	3	3
BP0290	8.56566	3.23589	3.09559	3.86992	0.684416	3.01899	2.63312e-06	1	0.990573	UniProtKB	Q7W068	BP0290		0055085 // transmembrane transport (GO_REF:0000001 [IEA] InterPro:IPR011701|InterPro:IPR020846)	0016021 // integral to membrane (GO_REF:0000001 [IEA] InterPro:IPR011701|InterPro:IPR020846)		Probable transporter		protein	taxon:257313	20170607	UniProt			0	0	0	0	NC_002929	296390	297593	0	0	0	0	NC_002929	296390	297593	3.23589	1	1	1.76884	NC_002929	296390	297593	1.07863	8.56566	2	2
BP0291	46.7324	9.71291	18.128	3.93332	0.194693	3.38267	1.61934e-05	1	0.6535	UniProtKB	Q7W067	BP0291		0006351 // transcription, DNA-dependent (GO_REF:0000001 [IEA] InterPro:IPR005119|InterPro:IPR000847|InterPro:IPR011991)		0003700 // sequence-specific DNA binding transcription factor activity (GO_REF:0000001 [IEA] InterPro:IPR005119|InterPro:IPR000847|InterPro:IPR011991) /// 0003677 // DNA binding (GO_REF:0000001 [IEA] InterPro:IPR005119|InterPro:IPR000847|InterPro:IPR011991)	Probable LysR-family transcriptional regulator		protein	taxon:257313	20170927	UniProt			14.1265	3	3	7.1721	NC_002929	297706	298588	0	0	0	0	NC_002929	297706	298588	4.41358	1	1	2.4126	NC_002929	297706	298588	6.18003	46.7324	8	8
BP0292	43.3915	13.7531	-24.9348	-5.12893	0.0303691	-5.57564	-2.78721e-05	1	0.234676																43.3915	14	14	22.0301	NC_002929	298621	299961	29.1947	10	10	15.7214	NC_002929	298621	299961	20.3354	7	7	11.116	NC_002929	298621	299961	30.9739	11.5349	3	3
BP0294	9.18403	6.939	-1.57613	-1.51485	0.838056	-1.67278	-2.11498e-06	1	1	UniProtKB	Q7W066	BP0294		0009264 // deoxyribonucleotide catabolic process (GO_REF:0000001 [ISS] InterPro:IPR010708|InterPro:IPR023214)		0008253 // 5'-nucleotidase activity (GO_REF:0000001 [ISS] InterPro:IPR010708|InterPro:IPR023214) /// 0046872 // metal ion binding (GO_REF:0000001 [ISS] InterPro:IPR010708|InterPro:IPR023214)	Putative 5'(3')-deoxyribonucleotidase (EC 3.1.3.-)		protein	taxon:257313	20170607	UniProt			0	0	0	0	NC_002929	300090	300651	6.97343	1	1	3.7552	NC_002929	300090	300651	6.939	1	1	3.79307	NC_002929	300090	300651	4.63748	9.18403	1	1
BP0295	0	0	0	1	1	1	0	1	1																0	0	0	0	NC_002929	300710	301661	0	0	0	0	NC_002929	300710	301661	0	0	0	0	NC_002929	300710	301661	0	0	0	0
BP0297	0	0	0	1	1	1	0	1	1																0	0	0	0	NC_002929	302228	303179	0	0	0	0	NC_002929	302228	303179	0	0	0	0	NC_002929	302228	303179	0	0	0	0
BP0298	23.3801	9.9501	-9.29287	-2.43113	0.333079	-2.7689	-1.11634e-05	1	0.822633	UniProtKB	Q7W064	BP0298			0016021 // integral to membrane (GO_REF:0000001 [IEA] InterPro:)		Uncharacterized protein		protein	taxon:257313	20170607	UniProt			8.31469	2	2	4.22142	NC_002929	303175	304174	15.664	4	4	8.43509	NC_002929	303175	304174	23.3801	6	6	12.7803	NC_002929	303175	304174	15.7863	0	0	0
BP0299	17.5005	15.5242	-1.68652	-1.18777	0.810718	-1.39768	-3.36203e-06	1	1	UniProtKB	Q7W063	BP0299		0006351 // transcription, DNA-dependent (GO_REF:0000001 [IEA] InterPro:IPR000835|InterPro:IPR023187|InterPro:IPR011991)		0003700 // sequence-specific DNA binding transcription factor activity (GO_REF:0000001 [IEA] InterPro:IPR000835|InterPro:IPR023187|InterPro:IPR011991) /// 0003677 // DNA binding (GO_REF:0000001 [IEA] InterPro:IPR000835|InterPro:IPR023187|InterPro:IPR011991)	MarR-family transcriptional regulator		protein	taxon:257313	20170927	UniProt			16.4809	2	2	8.36745	NC_002929	304216	304720	15.5242	2	2	8.35978	NC_002929	304216	304720	0	0	0	0	NC_002929	304216	304720	10.6684	0	0	0
BP0300	17.5627	4.95353	-2.4357	-1.30513	0.770359	-1.43963	-3.54513e-06	1	1	UniProtKB	Q7W062	BP0300		0008152 // metabolic process (GO_REF:0000001 [IEA] InterPro:IPR029058|InterPro:IPR013094)		0016787 // hydrolase activity (GO_REF:0000001 [IEA] InterPro:IPR029058|InterPro:IPR013094)	Putative esterase		protein	taxon:257313	20170607	UniProt			9.32254	2	2	4.7331	NC_002929	304723	305614	17.5627	4	4	9.45753	NC_002929	304723	305614	4.369	1	1	2.38823	NC_002929	304723	305614	10.4181	17.3476	3	3
BP0301	45.164	2.96225	15.3507	1.74732	0.456902	1.51502	1.16379e-05	1	0.901446																21.4082	6	6	10.8691	NC_002929	305836	307000	16.8045	5	5	9.04925	NC_002929	305836	307000	23.4102	7	7	12.7967	NC_002929	305836	307000	20.541	61.9685	14	14
BP0302	18.0377	8.52145	5.72596	1.77081	0.71608	1.47536	3.88224e-06	1	1	UniProtKB	Q7W060	BP0302			0005886 // plasma membrane (GO_REF:0000001 [ISS] InterPro:IPR001851|InterPro:IPR035568) /// 0016021 // integral to membrane (GO_REF:0000001 [ISS] InterPro:IPR001851|InterPro:IPR035568)	0005215 // transporter activity (GO_REF:0000001 [ISS] InterPro:IPR001851|InterPro:IPR035568)	Probable branched-chain amino acid transport system, permease component		protein	taxon:257313	20170830	UniProt			18.0377	4	4	9.15786	NC_002929	307096	308017	4.24766	1	1	2.28737	NC_002929	307096	308017	0	0	0	0	NC_002929	307096	308017	7.42847	11.1884	2	2
BP0303	21.3343	8.59874	7.96788	2.88984	0.48647	2.61888	7.6308e-06	1	0.916236	UniProtKB	Q7W059	BP0303			0005886 // plasma membrane (GO_REF:0000001 [ISS] InterPro:IPR001851|InterPro:IPR035568) /// 0016021 // integral to membrane (GO_REF:0000001 [ISS] InterPro:IPR001851|InterPro:IPR035568)	0005215 // transporter activity (GO_REF:0000001 [ISS] InterPro:IPR001851|InterPro:IPR035568)	Probable branched-chain amino acid transport system, permease component		protein	taxon:257313	20170830	UniProt			8.59874	2	2	4.36563	NC_002929	308020	308986	4.04979	1	1	2.18081	NC_002929	308020	308986	0	0	0	0	NC_002929	308020	308986	4.21617	21.3343	4	4
BP0304	12.9616	9.79316	-2.22443	-1.51485	0.80289	-1.67947	-2.98224e-06	1	1	UniProtKB	Q7W058	BP0304				0005524 // ATP binding (GO_REF:0000001 [IEA] InterPro:IPR003593|InterPro:IPR003439|InterPro:IPR032823|InterPro:IPR027417) /// 0016887 // ATPase activity (GO_REF:0000001 [IEA] InterPro:IPR003593|InterPro:IPR003439|InterPro:IPR032823|InterPro:IPR027417)	Putative branched-chain amino acid transporter, ATP-binding protein		protein	taxon:257313	20170607	UniProt			0	0	0	0	NC_002929	308982	309777	9.84174	2	2	5.29979	NC_002929	308982	309777	9.79316	2	2	5.35324	NC_002929	308982	309777	6.54497	12.9616	2	2
BP0305	20.2565	5.54907	5.84215	2.58313	0.660887	1.9133	3.84261e-06	1	0.986029	UniProtKB	Q7W057	BP0305				0016887 // ATPase activity (GO_REF:0000001 [IEA] InterPro:IPR003593|InterPro:IPR003439|InterPro:IPR017871|InterPro:IPR027417) /// 0005524 // ATP binding (GO_REF:0000001 [IEA] InterPro:IPR003593|InterPro:IPR003439|InterPro:IPR017871|InterPro:IPR027417)	High-affinity branched-chain amino acid transporter, ATP-binding protein		protein	taxon:257313	20170607	UniProt			0	0	0	0	NC_002929	309770	310475	5.54907	1	1	2.98818	NC_002929	309770	310475	5.52167	1	1	3.01832	NC_002929	309770	310475	3.69025	0	0	0
BP0306	10.9762	2.02824	5.41523	10.1806	0.239713	7.81623	5.1881e-06	1	0.709673																1.76957	1	1	0.898422	NC_002929	310680	313027	0	0	0	0	NC_002929	310680	313027	0	0	0	0	NC_002929	310680	313027	0.589858	10.9762	5	5
BP0308	25.9559	0	8.65196	#DIV/0!	0.185827	70.1982	8.5638e-06	1	0.638068																0	0	0	0	NC_002929	313023	313817	0	0	0	0	NC_002929	313023	313817	0	0	0	0	NC_002929	313023	313817	0	25.9559	4	4
BP0309	13.5837	3.40288	-4.9959	-5.40442	0.411627	-5.45306	-5.64806e-06	1	0.872107	UniProtKB	Q7W056	BP0309		0008152 // metabolic process (GO_REF:0000001 [ISS] InterPro:IPR029045|InterPro:IPR014748|InterPro:IPR001753|InterPro:IPR018376)		0016853 // isomerase activity (GO_REF:0000001 [ISS] InterPro:IPR029045|InterPro:IPR014748|InterPro:IPR001753|InterPro:IPR018376)	Putative enoyl-CoA hydratase/isomerase		protein	taxon:257313	20170607	UniProt			4.80693	1	1	2.44051	NC_002929	313838	314702	13.5837	3	3	7.31481	NC_002929	313838	314702	0	0	0	0	NC_002929	313838	314702	6.1302	0	0	0
BP0310	7.53868	0	1.32965	2.12373	0.863854	1.9298	1.29701e-06	1	1	UniProtKB	Q7W055	BP0310				0050660 // flavin adenine dinucleotide binding (GO_REF:0000001 [ISS] InterPro:IPR006089|InterPro:IPR006091|InterPro:IPR009075|InterPro:IPR013786|InterPro:IPR009100) /// 0003995 // acyl-CoA dehydrogenase activity (GO_REF:0000001 [ISS] InterPro:IPR006089|InterPro:IPR006091|InterPro:IPR009075|InterPro:IPR013786|InterPro:IPR009100)	Putative acyl-CoA dehydrogenase		protein	taxon:257313	20170927	UniProt			3.54973	1	1	1.80222	NC_002929	314704	315874	0	0	0	0	NC_002929	314704	315874	0	0	0	0	NC_002929	314704	315874	1.18324	0	0	0
BP0311	8.90935	2.37097	3.47476	3.20376	0.565902	2.7898	3.34205e-06	1	0.953345	UniProtKB	Q7W054	BP0311		0008152 // metabolic process (GO_REF:0000001 [IEA] InterPro:IPR025110|InterPro:IPR020845|InterPro:IPR000873)		0016874 // ligase activity (GO_REF:0000001 [IEA] InterPro:IPR025110|InterPro:IPR020845|InterPro:IPR000873)	Probable acid-coenzyme A ligase		protein	taxon:257313	20170607	UniProt			0	0	0	0	NC_002929	315914	317564	2.37097	1	1	1.27677	NC_002929	315914	317564	2.35926	1	1	1.28964	NC_002929	315914	317564	1.57674	6.24514	2	2
BP0312	9.54756	0	-3.18252	#DIV/0!	0.372437	-28.5953	-3.41513e-06	1	0.842791																9.54756	1	1	4.84735	NC_002929	317565	318000	0	0	0	0	NC_002929	317565	318000	0	0	0	0	NC_002929	317565	318000	3.18252	0	0	0
BP0313	0	0	0	1	1	1	0	1	1																0	0	0	0	NC_002929	318024	318426	0	0	0	0	NC_002929	318024	318426	0	0	0	0	NC_002929	318024	318426	0	0	0	0
BP0314	12.8298	4.71781	2.14389	1.32948	1	1.03766	2.74469e-07	1	1																5.10847	2	2	2.5936	NC_002929	318519	320145	9.62385	4	4	5.18245	NC_002929	318519	320145	4.78817	2	2	2.61736	NC_002929	318519	320145	6.50683	9.50598	3	3
BP0319	70.4656	10.1263	-9.53239	-1.18502	0.42961	-1.43126	-2.02165e-05	1	0.884408																47.9741	7	7	24.3567	NC_002929	323551	324157	58.1004	9	9	31.2871	NC_002929	323551	324157	77.0848	12	12	42.1369	NC_002929	323551	324157	61.0531	85.0205	10	10
BP0320	48.4177	15.9015	-13.8564	-1.87378	0.386822	-2.03026	-1.64931e-05	1	0.851611	UniProtKB	Q7W045	BP0320		0006364 // rRNA processing (GO_REF:0000001 [ISS] InterPro:IPR012337|InterPro:IPR005227|InterPro:IPR006641)	0005737 // cytoplasm (GO_REF:0000001 [ISS] InterPro:IPR012337|InterPro:IPR005227|InterPro:IPR006641)	0003676 // nucleic acid binding (GO_REF:0000001 [ISS] InterPro:IPR012337|InterPro:IPR005227|InterPro:IPR006641) /// 0004518 // nuclease activity (GO_REF:0000001 [ISS] InterPro:IPR012337|InterPro:IPR005227|InterPro:IPR006641)	Putative pre-16S rRNA nuclease (EC 3.1.-.-)		protein	taxon:257313	20170607	UniProt			30.994	3	3	15.7358	NC_002929	324149	324551	9.73157	1	1	5.24046	NC_002929	324149	324551	48.4177	5	5	26.4666	NC_002929	324149	324551	29.7144	25.633	2	2
BP0323	46.1136	12.0139	23.0418	2.82609	0.153874	2.28257	1.77871e-05	1	0.584569	UniProtKB	Q7W042	BP0323		0008152 // metabolic process (GO_REF:0000001 [IEA] InterPro:IPR002123)	0016021 // integral to membrane (GO_REF:0000001 [IEA] InterPro:IPR002123)	0016746 // transferase activity, transferring acyl groups (GO_REF:0000001 [IEA] InterPro:IPR002123)	Acyltransferase		protein	taxon:257313	20170607	UniProt			16.8145	3	3	8.53683	NC_002929	326809	327550	5.27948	1	1	2.843	NC_002929	326809	327550	15.7602	3	3	8.61503	NC_002929	326809	327550	12.6181	27.8124	4	4
BP0325	33.7393	5.34123	17.1306	2.26089	0.289738	1.85185	1.27199e-05	1	0.775788	UniProtKB	Q7W040	BP0325		0055085 // transmembrane transport (GO_REF:0000001 [IEA] InterPro:IPR030923|InterPro:IPR005495)	0043190 // ATP-binding cassette (ABC) transporter complex (GO_REF:0000001 [IEA] InterPro:IPR030923|InterPro:IPR005495)		Putative membrane protein		protein	taxon:257313	20170607	UniProt			17.6132	5	5	8.94231	NC_002929	328416	329595	6.63629	2	2	3.57365	NC_002929	328416	329595	16.5088	5	5	9.02423	NC_002929	328416	329595	13.5861	21.8501	5	5
BP0327	6.18315	0	2.06105	#DIV/0!	0.523746	18.0118	2.10534e-06	1	0.930246																0	0	0	0	NC_002929	330542	331493	0	0	0	0	NC_002929	330542	331493	0	0	0	0	NC_002929	330542	331493	0	0	0	0
BP0328	7.84023	0	2.61341	#DIV/0!	0.464275	22.5929	2.67229e-06	1	0.90295																0	0	0	0	NC_002929	331489	331864	0	0	0	0	NC_002929	331489	331864	0	0	0	0	NC_002929	331489	331864	0	0	0	0
BP0329	6.42163	2.16213	2.76078	1.87783	0.693938	1.63039	2.24922e-06	1	0.996987	UniProtKB	Q7W037	BP0329		0008152 // metabolic process (GO_REF:0000001 [IEA] InterPro:IPR025110|InterPro:IPR020845|InterPro:IPR000873)		0016874 // ligase activity (GO_REF:0000001 [IEA] InterPro:IPR025110|InterPro:IPR020845|InterPro:IPR000873)	Putative coenzyme A ligase		protein	taxon:257313	20170607	UniProt			2.47214	1	1	1.25512	NC_002929	331860	333540	2.32863	1	1	1.25397	NC_002929	331860	333540	4.63426	2	2	2.53323	NC_002929	331860	333540	3.14501	6.13362	2	2
BP0330	5.06612	0	2.65235	#DIV/0!	0.282891	22.3731	2.64509e-06	1	0.766276	UniProtKB	Q7W036	BP0330			0030288 // outer membrane-bounded periplasmic space (GO_REF:0000001 [IEA] InterPro:IPR005064)		Uncharacterized protein		protein	taxon:257313	20170607	UniProt			0	0	0	0	NC_002929	333549	334566	0	0	0	0	NC_002929	333549	334566	0	0	0	0	NC_002929	333549	334566	0	5.06612	1	1
BP0331	9.40285	0	-3.13428	#DIV/0!	0.376745	-28.7105	-3.42939e-06	1	0.846651																0	0	0	0	NC_002929	334578	334992	0	0	0	0	NC_002929	334578	334992	9.40285	1	1	5.13989	NC_002929	334578	334992	3.13428	0	0	0
BP0332	24.5621	6.33508	7.33356	2.11235	0.561342	1.91471	6.76484e-06	1	0.949775	UniProtKB	Q7W034	BP0332		0008152 // metabolic process (GO_REF:0000001 [IEA] InterPro:IPR002155|InterPro:IPR016039)		0016747 // transferase activity, transferring acyl groups other than amino-acyl groups (GO_REF:0000001 [IEA] InterPro:IPR002155|InterPro:IPR016039)	Uncharacterized protein		protein	taxon:257313	20170607	UniProt			3.46967	1	1	1.76157	NC_002929	334988	336185	9.80474	3	3	5.27986	NC_002929	334988	336185	6.50423	2	2	3.55541	NC_002929	334988	336185	6.59288	17.2172	4	4
BP0333	37.8089	12.6074	7.59764	1.46459	0.709322	1.31632	5.72623e-06	1	1																9.38574	2	2	4.76519	NC_002929	336271	337156	17.6818	4	4	9.52165	NC_002929	336271	337156	21.9931	5	5	12.0221	NC_002929	336271	337156	16.3535	23.287	4	4
BP0334	11.591	7.55537	5.31262	1.80401	0.703632	1.47385	3.48704e-06	1	1	UniProtKB	Q7W032	BP0334			0030288 // outer membrane-bounded periplasmic space (GO_REF:0000001 [IEA] InterPro:IPR005064)		Putative exported protein		protein	taxon:257313	20170607	UniProt			4.16987	1	1	2.11707	NC_002929	337168	338164	3.9278	1	1	2.11513	NC_002929	337168	338164	11.7252	3	3	6.40938	NC_002929	337168	338164	6.60764	15.5188	3	3
BP0335	73.4508	53.7786	10.3989	1.07522	0.72998	-1.11923	-1.61069e-05	1	1																159.511	27	27	80.9845	NC_002929	338268	338971	105.732	19	19	56.9369	NC_002929	338268	338971	149.509	27	27	81.7264	NC_002929	338268	338971	138.251	102.605	14	14
BP0336	78.3106	5.60849	-1.52547	-1.02389	0.52563	-1.28521	-1.59477e-05	1	0.931381																59.9739	12	12	30.4491	NC_002929	339024	339855	70.6154	15	15	38.0264	NC_002929	339024	339855	65.5823	14	14	35.8493	NC_002929	339024	339855	65.3905	24.8002	4	4
BP0337	58.7716	19.4557	-19.6983	-1.68938	0.235715	-1.94596	-2.56933e-05	1	0.70402																64.9717	13	13	32.9865	NC_002929	339851	340682	42.3692	9	9	22.8159	NC_002929	339851	340682	37.4756	8	8	20.4853	NC_002929	339851	340682	48.2722	6.20005	1	1
BP0338	50.8324	16.4805	12.3075	1.59435	0.585873	1.42741	9.80371e-06	1	0.960467	UniProtKB	Q7W030	BP0338			0016021 // integral to membrane (GO_REF:0000001 [IEA] InterPro:IPR000160|InterPro:IPR029787)		Putative membrane protein		protein	taxon:257313	20170607	UniProt			10.9008	3	3	5.53438	NC_002929	340691	341834	27.3812	8	8	14.7448	NC_002929	340691	341834	23.8403	7	7	13.0318	NC_002929	340691	341834	20.7074	31.5535	7	7
BP0341	26.3363	5.74438	9.23936	5.82525	0.418628	4.15359	6.88341e-06	1	0.875006	UniProtKB	Q7W027	BP0341				0016491 // oxidoreductase activity (GO_REF:0000001 [IEA] InterPro:IPR018655|InterPro:IPR005123)	Uncharacterized protein		protein	taxon:257313	20170607	UniProt			5.74438	1	1	2.91645	NC_002929	343198	343921	0	0	0	0	NC_002929	343198	343921	0	0	0	0	NC_002929	343198	343921	1.91479	7.1262	1	1
BP0342	33.309	11.1945	19.5919	2.82771	0.153248	2.45719	1.72116e-05	1	0.583916																16.5796	2	2	8.41755	NC_002929	344065	344566	7.80857	1	1	4.20492	NC_002929	344065	344566	7.77002	1	1	4.24733	NC_002929	344065	344566	10.7194	30.8517	3	3
BP0350	27.8379	0	15.0105	#DIV/0!	0.0256645	104.705	1.28342e-05	1	0.207904																0	0	0	0	NC_002929	352689	352860	0	0	0	0	NC_002929	352689	352860	0	0	0	0	NC_002929	352689	352860	0	0	0	0
BP0351	0	0	0	1	1	1	0	1	1	UniProtKB	Q7VSQ1	BP0351				0009055 // electron carrier activity (GO_REF:0000001 [IEA] InterPro:IPR001041|InterPro:IPR006058|InterPro:IPR012675) /// 0051537 // 2 iron, 2 sulfur cluster binding (GO_REF:0000001 [IEA] InterPro:IPR001041|InterPro:IPR006058|InterPro:IPR012675)	Putative ferredoxin		protein	taxon:257313	20170607	UniProt			0	0	0	0	NC_002929	353194	353512	0	0	0	0	NC_002929	353194	353512	0	0	0	0	NC_002929	353194	353512	0	0	0	0
BP0352	19.6006	0	6.53353	#DIV/0!	0.256202	55.1014	6.69546e-06	1	0.731638																0	0	0	0	NC_002929	353513	353813	0	0	0	0	NC_002929	353513	353813	0	0	0	0	NC_002929	353513	353813	0	0	0	0
BP0353	9.60813	0	3.20271	#DIV/0!	0.417941	27.4804	3.27715e-06	1	0.875006	UniProtKB	Q7VSP9	BP0353				0009055 // electron carrier activity (GO_REF:0000001 [IEA] InterPro:IPR001041|InterPro:IPR006058|InterPro:IPR012675) /// 0051537 // 2 iron, 2 sulfur cluster binding (GO_REF:0000001 [IEA] InterPro:IPR001041|InterPro:IPR006058|InterPro:IPR012675)	Putative ferredoxin		protein	taxon:257313	20170607	UniProt			0	0	0	0	NC_002929	353831	354137	0	0	0	0	NC_002929	353831	354137	0	0	0	0	NC_002929	353831	354137	0	0	0	0
BP0354	9.45366	0	0.369668	1.1329	1	1.05669	1.79542e-07	1	1																0	0	0	0	NC_002929	354147	355080	0	0	0	0	NC_002929	354147	355080	8.34465	2	2	4.56144	NC_002929	354147	355080	2.78155	0	0	0
BP0355	0	0	0	1	1	1	0	1	1																0	0	0	0	NC_002929	355076	356027	0	0	0	0	NC_002929	355076	356027	0	0	0	0	NC_002929	355076	356027	0	0	0	0
BP0356	72.4247	10.8551	33.6721	7.24354	0.0332887	5.47566	2.71468e-05	1	0.25208	UniProtKB	Q7VSP7	BP0356		0006351 // transcription, DNA-dependent (GO_REF:0000001 [IEA] InterPro:IPR011711|InterPro:IPR008920|InterPro:IPR000524|InterPro:IPR011991)		0003677 // DNA binding (GO_REF:0000001 [IEA] InterPro:IPR011711|InterPro:IPR008920|InterPro:IPR000524|InterPro:IPR011991) /// 0003700 // sequence-specific DNA binding transcription factor activity (GO_REF:0000001 [IEA] InterPro:IPR011711|InterPro:IPR008920|InterPro:IPR000524|InterPro:IPR011991)	GntR-family transcription regulator		protein	taxon:257313	20170927	UniProt			0	0	0	0	NC_002929	356138	356861	5.41092	1	1	2.91378	NC_002929	356138	356861	10.7684	2	2	5.88634	NC_002929	356138	356861	5.39311	28.5048	4	4
BP0357	31.9911	5.58224	11.6756	4.23888	0.394612	3.15037	8.67131e-06	1	0.857736	UniProtKB	Q7VSP6	BP0357			0005886 // plasma membrane (GO_REF:0000001 [ISS] InterPro:IPR002781) /// 0016021 // integral to membrane (GO_REF:0000001 [ISS] InterPro:IPR002781)		Probable membrane transporter protein		protein	taxon:257313	20170607	UniProt			5.58224	1	1	2.83414	NC_002929	356959	357703	0	0	0	0	NC_002929	356959	357703	5.23223	1	1	2.8601	NC_002929	356959	357703	3.60483	13.8501	2	2
BP0358	22.7491	14.4792	17.8012	7.73905	0.0337372	6.33571	1.60995e-05	1	0.253095	UniProtKB	Q7VSP5	BP0358			0016021 // integral to membrane (GO_REF:0000001 [IEA] InterPro:)		Putative membrane protein		protein	taxon:257313	20170607	UniProt			2.75228	1	1	1.39735	NC_002929	357933	359442	2.59251	1	1	1.39607	NC_002929	357933	359442	2.57971	1	1	1.41015	NC_002929	357933	359442	2.6415	17.0717	5	5
BP0359	24.0991	5.67376	9.06149	3.47317	0.396037	3.16957	8.88706e-06	1	0.858992																5.67376	1	1	2.8806	NC_002929	359561	360293	0	0	0	0	NC_002929	359561	360293	5.31801	1	1	2.90699	NC_002929	359561	360293	3.66392	14.0772	2	2
BP0360	23.3864	10.4721	-0.939814	-1.05211	0.863395	-1.16637	-2.98478e-06	1	1	UniProtKB	Q7VSP3	BP0360				0004029 // aldehyde dehydrogenase (NAD) activity (GO_REF:0000001 [ISS] InterPro:IPR016161|InterPro:IPR016160|InterPro:IPR029510|InterPro:IPR016162|InterPro:IPR015590)	Probable aldehyde dehydrogenase (EC 1.2.1.3)		protein	taxon:257313	20170607	UniProt			14.2135	5	5	7.21628	NC_002929	360337	361798	16.0661	6	6	8.6516	NC_002929	360337	361798	26.6446	10	10	14.5648	NC_002929	360337	361798	18.9747	24.6856	7	7
BP0361	8.65248	6.12518	-3.55916	-2.74321	0.629564	-2.8477	-4.06323e-06	1	0.975071																8.65248	1	1	4.39291	NC_002929	361822	362302	8.15019	1	1	4.38888	NC_002929	361822	362302	0	0	0	0	NC_002929	361822	362302	5.60089	0	0	0
BP0362	11.6324	3.86953	0.0206705	1.00536	1	-1.07147	-2.91985e-07	1	1	UniProtKB	Q7VSP1	BP0362				0051537 // 2 iron, 2 sulfur cluster binding (GO_REF:0000001 [IEA] InterPro:IPR001041|InterPro:IPR006058|InterPro:IPR012675|InterPro:IPR017927|InterPro:IPR001709|InterPro:IPR008333|InterPro:IPR001433|InterPro:IPR001221|InterPro:IPR017938) /// 0016491 // oxidoreductase activity (GO_REF:0000001 [IEA] InterPro:IPR001041|InterPro:IPR006058|InterPro:IPR012675|InterPro:IPR017927|InterPro:IPR001709|Inter…	CDP-6-deoxy-delta-3,4-glucoseen reductase (EC 1.17.1.-)		protein	taxon:257313	20170607	UniProt			0	0	0	0	NC_002929	362320	363331	3.86953	1	1	2.08374	NC_002929	362320	363331	7.70085	2	2	4.20952	NC_002929	362320	363331	3.85679	0	0	0
BP0363	29.1606	9.11047	9.96941	1.70444	0.621528	1.40577	6.37133e-06	1	0.972652																5.60484	1	1	2.84561	NC_002929	363545	364286	15.8384	3	3	8.52901	NC_002929	363545	364286	21.0137	4	4	11.4867	NC_002929	363545	364286	14.1523	34.7655	5	5
BP0364	59.1525	19.1145	35.116	5.34205	0.0143425	4.44622	3.10415e-05	1	0.141273																4.25968	1	1	2.16266	NC_002929	364492	365467	8.02481	2	2	4.32136	NC_002929	364492	365467	11.9778	3	3	6.54742	NC_002929	364492	365467	8.08742	63.4122	12	12
BP0365	15.0167	4.11366	4.33093	2.58313	0.700696	1.90522	2.85204e-06	1	1	UniProtKB	Q7VSN8	BP0365		0015074 // DNA integration (GO_REF:0000001 [IEA] InterPro:IPR024967|InterPro:IPR009057|InterPro:IPR001584|InterPro:IPR012337|InterPro:IPR011991)		0003677 // DNA binding (GO_REF:0000001 [IEA] InterPro:IPR024967|InterPro:IPR009057|InterPro:IPR001584|InterPro:IPR012337|InterPro:IPR011991)	Transposase		protein	taxon:257313	20170607	UniProt			0	0	0	0	NC_002929	365463	366414	4.11366	1	1	2.21521	NC_002929	365463	366414	4.09335	1	1	2.23755	NC_002929	365463	366414	2.73567	0	0	0
BP0366	80.4254	1.66929	40.4295	3.1432	0.084531	2.53495	3.16737e-05	1	0.424002																26.623	5	5	13.5166	NC_002929	366495	367275	5.0155	1	1	2.70085	NC_002929	366495	367275	24.9537	5	5	13.6405	NC_002929	366495	367275	18.8641	66.0544	10	10
BP0367	13.8032	8.06298	1.1766	1.1925	0.973179	1.08115	5.61263e-07	1	1	UniProtKB	Q7VSN7	BP0367			0016021 // integral to membrane (GO_REF:0000001 [IEA] InterPro:IPR005115)		Putative membrane protein		protein	taxon:257313	20170607	UniProt			0	0	0	0	NC_002929	367462	368101	12.2444	2	2	6.59363	NC_002929	367462	368101	6.09199	1	1	3.33007	NC_002929	367462	368101	6.11214	8.06298	1	1
BP0369	54.8078	21.2544	-36.4823	-2.1995	0.0269939	-2.56927	-4.49728e-05	1	0.214174	UniProtKB	Q7VSN5	BP0369		0006281 // DNA repair (GO_REF:0000001 [IEA] InterPro:IPR004808|InterPro:IPR020847|InterPro:IPR005135)	0005622 // intracellular (GO_REF:0000001 [IEA] InterPro:IPR004808|InterPro:IPR020847|InterPro:IPR005135)	0004519 // endonuclease activity (GO_REF:0000001 [IEA] InterPro:IPR004808|InterPro:IPR020847|InterPro:IPR005135) /// 0003677 // DNA binding (GO_REF:0000001 [IEA] InterPro:IPR004808|InterPro:IPR020847|InterPro:IPR005135)	Putative endonuclease		protein	taxon:257313	20170607	UniProt			47.3748	9	9	24.0524	NC_002929	369903	370692	74.3744	15	15	40.0507	NC_002929	369903	370692	78.941	16	16	43.1516	NC_002929	369903	370692	66.8967	26.1204	4	4
BP0380	112.042	71.2333	94.5052	12.6444	7.84598e-07	10.7951	8.78695e-05	0.00302541	5.21623e-05	UniProtKB	Q7U357	BP0380		0006814 // sodium ion transport (GO_REF:0000001 [IEA] InterPro:IPR030676|InterPro:IPR001898) /// 0055085 // transmembrane transport (GO_REF:0000001 [IEA] InterPro:IPR030676|InterPro:IPR001898)	0016021 // integral to membrane (GO_REF:0000001 [IEA] InterPro:IPR030676|InterPro:IPR001898)	0005215 // transporter activity (GO_REF:0000001 [IEA] InterPro:IPR030676|InterPro:IPR001898)	Putative Sodium:sulfate symportert		protein	taxon:257313	20170607	UniProt			13.8996	5	5	7.05688	NC_002929	381911	383405	5.23707	2	2	2.82017	NC_002929	381911	383405	5.21122	2	2	2.84861	NC_002929	381911	383405	8.11595	117.253	34	34
BP0382	33.024	10.1514	15.7379	2.78284	0.290733	2.17798	1.16282e-05	1	0.776372	UniProtKB	Q7VSM3	BP0382		0008152 // metabolic process (GO_REF:0000001 [IEA] InterPro:IPR023214|InterPro:IPR006439|InterPro:IPR010237)		0016787 // hydrolase activity (GO_REF:0000001 [IEA] InterPro:IPR023214|InterPro:IPR006439|InterPro:IPR010237)	Putative hydrolase		protein	taxon:257313	20170607	UniProt			5.55983	1	1	2.82275	NC_002929	384242	384989	15.7112	3	3	8.4605	NC_002929	384242	384989	5.21122	1	1	2.84861	NC_002929	384242	384989	8.82742	27.589	4	4
BP0385	253.605	175.15	-195.112	-2.59848	0.000133669	-3.15501	-0.000237235	0.51543	0.00412344																357.943	68	68	181.73	NC_002929	386152	386941	307.414	62	62	165.543	NC_002929	386152	386941	286.161	58	58	156.425	NC_002929	386152	386941	317.173	111.012	17	17
BP0386	107.872	47.5152	-67.775	-2.49542	0.0116862	-2.83216	-8.0391e-05	1	0.121789	UniProtKB	Q7VSM0	BP0386		0045454 // cell redox homeostasis (GO_REF:0000001 [IEA] InterPro:IPR013740|InterPro:IPR012336|InterPro:IPR013766)	0005623 // cell (GO_REF:0000001 [IEA] InterPro:IPR013740|InterPro:IPR012336|InterPro:IPR013766)	0016491 // oxidoreductase activity (GO_REF:0000001 [IEA] InterPro:IPR013740|InterPro:IPR012336|InterPro:IPR013766)	Putative thioredoxin		protein	taxon:257313	20170607	UniProt			101.297	12	12	51.4292	NC_002929	387081	387573	127.223	16	16	68.5094	NC_002929	387081	387573	110.77	14	14	60.5504	NC_002929	387081	387573	113.097	62.8322	6	6
BP0387	50.9265	19.3178	-25.9807	-1.56785	0.10557	-1.83789	-3.58057e-05	1	0.482731																89.3159	16	16	45.3462	NC_002929	387569	388313	63.0983	12	12	33.9785	NC_002929	387569	388313	62.7868	12	12	34.3212	NC_002929	387569	388313	71.7337	55.4005	8	8
BP0388	70.3478	11.2185	8.68505	1.15173	0.833646	-1.09236	-5.3347e-06	1	1																55.1004	8	8	27.9748	NC_002929	388309	388912	84.3403	13	13	45.4173	NC_002929	388309	388912	32.2784	5	5	17.6444	NC_002929	388309	388912	57.2397	51.2661	6	6
BP0389	0	0	0	1	1	1	0	1	1																0	0	0	0	NC_002929	388911	389446	0	0	0	0	NC_002929	388911	389446	0	0	0	0	NC_002929	388911	389446	0	0	0	0
BP0390	20.3369	9.66543	-6.21977	-1.32455	0.46477	-1.5402	-9.8186e-06	1	0.90295																22.115	5	5	11.2279	NC_002929	389512	390451	29.1636	7	7	15.7046	NC_002929	389512	390451	24.874	6	6	13.5969	NC_002929	389512	390451	25.3842	10.9739	2	2
BP0392	8.73436	0	-2.91145	#DIV/0!	0.390868	-26.2471	-3.12451e-06	1	0.853353																8.73436	2	2	4.43448	NC_002929	391016	391967	0	0	0	0	NC_002929	391016	391967	0	0	0	0	NC_002929	391016	391967	2.91145	0	0	0
BP0393	12.9805	0	2.89462	3.02107	0.772978	2.69328	2.86322e-06	1	1																0	0	0	0	NC_002929	392064	392970	0	0	0	0	NC_002929	392064	392970	4.29667	1	1	2.34869	NC_002929	392064	392970	1.43222	0	0	0
BP0394	31.2257	21.6376	28.0154	#DIV/0!	4.45276e-05	213.825	2.63387e-05	0.171699	0.00160466	UniProtKB	Q7VSL5	BP0394		0006865 // amino acid transport (GO_REF:0000001 [IEA] InterPro:IPR001123)	0005886 // plasma membrane (GO_REF:0000001 [IEA] InterPro:IPR001123) /// 0016021 // integral to membrane (GO_REF:0000001 [IEA] InterPro:IPR001123)		Putative membrane protein		protein	taxon:257313	20170607	UniProt			0	0	0	0	NC_002929	392966	393626	0	0	0	0	NC_002929	392966	393626	0	0	0	0	NC_002929	392966	393626	0	31.2257	4	4
BP0395	36.0627	6.65725	17.7952	5.13177	0.134467	4.02299	1.45414e-05	1	0.548102																4.49479	1	1	2.28203	NC_002929	393715	394639	0	0	0	0	NC_002929	393715	394639	8.42593	2	2	4.60587	NC_002929	393715	394639	4.30691	11.152	2	2
BP0396	27.6996	12.2993	0.093407	1.0046	0.806263	-1.19135	-3.58175e-06	1	1	UniProtKB	Q7VSL3	BP0396			0016021 // integral to membrane (GO_REF:0000001 [IEA] InterPro:IPR007896)		Putative membrane protein		protein	taxon:257313	20170607	UniProt			18.2157	2	2	9.24823	NC_002929	394644	395100	8.57915	1	1	4.61988	NC_002929	394644	395100	34.1472	4	4	18.6659	NC_002929	394644	395100	20.314	33.8963	3	3
BP0397	45.7767	17.2275	-27.0231	-2.34637	0.0347695	-2.81152	-3.32847e-05	1	0.25775	UniProtKB	Q7VSL2	BP0397		0005975 // carbohydrate metabolic process (GO_REF:0000001 [ISS] InterPro:IPR011330|InterPro:IPR006879)		0016787 // hydrolase activity (GO_REF:0000001 [ISS] InterPro:IPR011330|InterPro:IPR006879) /// 0046872 // metal ion binding (GO_REF:0000001 [ISS] InterPro:IPR011330|InterPro:IPR006879)	Uncharacterized protein		protein	taxon:257313	20170607	UniProt			56.4292	15	15	28.6494	NC_002929	395096	396200	46.0663	13	13	24.8067	NC_002929	395096	396200	38.7868	11	11	21.202	NC_002929	395096	396200	47.0941	28.0013	6	6
BP0398	33.161	17.5449	-17.5672	-1.68043	0.109871	-2.09844	-2.49708e-05	1	0.488089	UniProtKB	Q7VSL1	BP0398			0016021 // integral to membrane (GO_REF:0000001 [IEA] InterPro:)		Putative membrane protein		protein	taxon:257313	20170607	UniProt			41.0192	16	16	20.8256	NC_002929	396387	398007	45.8826	19	19	24.7078	NC_002929	396387	398007	43.2531	18	18	23.6435	NC_002929	396387	398007	43.3849	12.7216	4	4
BP0399	98.1513	18.448	10.0977	1.30778	0.936176	-1.05126	-1.75435e-06	1	1	UniProtKB	Q7VSL0	BP0399			0016021 // integral to membrane (GO_REF:0000001 [IEA] InterPro:IPR001173|InterPro:IPR029044)	0016740 // transferase activity (GO_REF:0000001 [IEA] InterPro:IPR001173|InterPro:IPR029044)	Putative glycosyl transferase		protein	taxon:257313	20170607	UniProt			43.1398	11	11	21.9023	NC_002929	398003	399062	29.5531	8	8	15.9144	NC_002929	398003	399062	25.7313	7	7	14.0655	NC_002929	398003	399062	32.8081	9.73039	2	2
BP0400	38.4669	8.87734	5.29115	1.39279	0.960124	1.07047	1.04402e-06	1	1																16.7806	2	2	8.51958	NC_002929	399191	399686	7.90322	1	1	4.25589	NC_002929	399191	399686	15.7284	2	2	8.59763	NC_002929	399191	399686	13.4707	0	0	0
BP0401	9.01867	0	3.00622	#DIV/0!	0.435335	25.8497	3.07534e-06	1	0.887563																0	0	0	0	NC_002929	399778	400756	0	0	0	0	NC_002929	399778	400756	0	0	0	0	NC_002929	399778	400756	0	0	0	0
BP0403	18.1593	9.31407	11.792	2.48105	0.30949	2.09013	9.60261e-06	1	0.793505																10.9873	4	4	5.5783	NC_002929	402153	403665	5.17473	2	2	2.78659	NC_002929	402153	403665	7.72377	3	3	4.22205	NC_002929	402153	403665	7.96192	17.0378	5	5
BP0405	23.0733	0	-7.69109	#DIV/0!	0.185417	-67.658	-8.24943e-06	1	0.637227	UniProtKB	Q7VSK6	BP0405			0016021 // integral to membrane (GO_REF:0000001 [IEA] InterPro:)		Putative membrane protein		protein	taxon:257313	20170607	UniProt			23.0733	1	1	11.7144	NC_002929	405184	405364	0	0	0	0	NC_002929	405184	405364	0	0	0	0	NC_002929	405184	405364	7.69109	0	0	0
BP0407	22.0464	5.33144	9.1861	6.16902	0.289414	5.3532	8.8662e-06	1	0.775525																5.33144	3	3	2.7068	NC_002929	406516	408853	0	0	0	0	NC_002929	406516	408853	0	0	0	0	NC_002929	406516	408853	1.77715	22.0464	10	10
BP0408	8.73436	5.41771	-0.408953	-1.10576	0.96239	-1.18467	-7.39322e-07	1	1																8.73436	2	2	4.43448	NC_002929	408952	409903	0	0	0	0	NC_002929	408952	409903	4.09335	1	1	2.23755	NC_002929	408952	409903	4.27591	5.41771	1	1
BP0410	206.577	155.145	-152.973	-2.16519	0.00918231	-2.49628	-0.000186913	1	0.102314	UniProtKB	Q7VSK4	BP0410		0006950 // response to stress (GO_REF:0000001 [ISS] InterPro:IPR014729|InterPro:IPR006015|InterPro:IPR006016)			Putative universal stress protein		protein	taxon:257313	20170607	UniProt			264.534	30	30	134.306	NC_002929	410843	411314	290.708	35	35	156.546	NC_002929	410843	411314	297.537	36	36	162.643	NC_002929	410843	411314	284.26	109.389	10	10
BP0411	41.4831	11.4092	0.347098	1.01009	0.684499	-1.2372	-7.24366e-06	1	0.990573	UniProtKB	Q7VSK3	BP0411				0016787 // hydrolase activity (GO_REF:0000001 [IEA] InterPro:IPR005939|InterPro:IPR029021)	Uncharacterized protein		protein	taxon:257313	20170607	UniProt			24.0765	2	2	12.2238	NC_002929	411402	411747	22.6788	2	2	12.2125	NC_002929	411402	411747	56.4171	5	5	30.8393	NC_002929	411402	411747	34.3908	14.934	1	1
BP0412	14.6899	5.58472	1.20322	1.24932	0.970294	1.10893	5.87198e-07	1	1	UniProtKB	Q7VSK2	BP0412		0006351 // transcription, DNA-dependent (GO_REF:0000001 [IEA] InterPro:IPR004839|InterPro:IPR015424|InterPro:IPR015421|InterPro:IPR015422|InterPro:IPR000524|InterPro:IPR011991)		0003824 // catalytic activity (GO_REF:0000001 [IEA] InterPro:IPR004839|InterPro:IPR015424|InterPro:IPR015421|InterPro:IPR015422|InterPro:IPR000524|InterPro:IPR011991) /// 0003677 // DNA binding (GO_REF:0000001 [IEA] InterPro:IPR004839|InterPro:IPR015424|InterPro:IPR015421|InterPro:IPR015422|InterPro:IPR000524|InterPro:IPR011991) /// 0003700 // sequence-specific DNA binding transcription factor ac…	Putative GntR-family transcriptional regulator		protein	taxon:257313	20170927	UniProt			8.89334	3	3	4.5152	NC_002929	411846	413247	5.58472	2	2	3.00737	NC_002929	411846	413247	0	0	0	0	NC_002929	411846	413247	4.82602	0	0	0
BP0414	37.5027	11.3298	-16.0849	-3.27006	0.259709	-3.49309	-1.80191e-05	1	0.733624	UniProtKB	Q7VSK1	BP0414			0016021 // integral to membrane (GO_REF:0000001 [IEA] InterPro:IPR003416)		Putative Mg(2+) transporter		protein	taxon:257313	20170607	UniProt			32.0092	4	4	16.2512	NC_002929	415035	415554	0	0	0	0	NC_002929	415035	415554	37.5027	5	5	20.5001	NC_002929	415035	415554	23.1706	9.92725	1	1
BP0415	23.334	10.9873	-1.0336	-1.13289	0.924618	-1.19893	-1.60729e-06	1	1	UniProtKB	Q7VSK0	BP0415			0016021 // integral to membrane (GO_REF:0000001 [IEA] InterPro:IPR005496)		Putative membrane protein		protein	taxon:257313	20170607	UniProt			10.9873	2	2	5.5783	NC_002929	415664	416420	0	0	0	0	NC_002929	415664	416420	15.4475	3	3	8.4441	NC_002929	415664	416420	8.81161	0	0	0
BP0416	15.4429	3.15716	2.97247	2.36654	0.839275	1.61332	1.52188e-06	1	1	UniProtKB	Q7VSJ9	BP0416				0003824 // catalytic activity (GO_REF:0000001 [IEA] InterPro:IPR003673|InterPro:IPR023606)	Uncharacterized protein		protein	taxon:257313	20170607	UniProt			3.36836	1	1	1.71014	NC_002929	416615	417848	0	0	0	0	NC_002929	416615	417848	3.15716	1	1	1.7258	NC_002929	416615	417848	2.17517	0	0	0
BP0417	6.55502	1.23665	-1.63941	-1.4777	0.732051	-1.60691	-2.14481e-06	1	1	UniProtKB	Q7VSJ8	BP0417		0008152 // metabolic process (GO_REF:0000001 [IEA] InterPro:IPR029045|InterPro:IPR014748|InterPro:IPR001753)		0004300 // enoyl-CoA hydratase activity (GO_REF:0000001 [IEA] InterPro:IPR029045|InterPro:IPR014748|InterPro:IPR001753)	Probable enoyl-CoA hydratase (EC 4.2.1.17)		protein	taxon:257313	20170607	UniProt			5.28396	1	1	2.68269	NC_002929	417840	418626	4.97722	1	1	2.68023	NC_002929	417840	418626	4.95265	1	1	2.70727	NC_002929	417840	418626	5.07127	6.55502	1	1
BP0418	9.07434	4.02479	2.1151	1.79023	0.798081	1.6055	1.8682e-06	1	1	UniProtKB	Q7VSJ7	BP0418			0030288 // outer membrane-bounded periplasmic space (GO_REF:0000001 [IEA] InterPro:IPR005064)		Putative exported protein		protein	taxon:257313	20170607	UniProt			0	0	0	0	NC_002929	418692	419664	4.02479	1	1	2.16735	NC_002929	418692	419664	4.00492	1	1	2.18921	NC_002929	418692	419664	2.67657	5.30066	1	1
BP0419	57.9644	11.6913	18.6671	2.5964	0.337112	1.97379	1.24998e-05	1	0.822633	UniProtKB	Q7VSJ6	BP0419		0006351 // transcription, DNA-dependent (GO_REF:0000001 [IEA] InterPro:IPR005119|InterPro:IPR000847|InterPro:IPR011991)		0003700 // sequence-specific DNA binding transcription factor activity (GO_REF:0000001 [IEA] InterPro:IPR005119|InterPro:IPR000847|InterPro:IPR011991) /// 0003677 // DNA binding (GO_REF:0000001 [IEA] InterPro:IPR005119|InterPro:IPR000847|InterPro:IPR011991)	LysR-family transcriptional regulator		protein	taxon:257313	20170927	UniProt			18.0967	4	4	9.18779	NC_002929	419674	420592	4.26154	1	1	2.29484	NC_002929	419674	420592	12.7215	3	3	6.95396	NC_002929	419674	420592	11.6932	22.4499	4	4
BP0420	24.0942	2.63902	3.02742	1.37566	0.856837	1.20648	1.84309e-06	1	1	UniProtKB	Q7VSJ5	BP0420				0050660 // flavin adenine dinucleotide binding (GO_REF:0000001 [IEA] InterPro:IPR006091|InterPro:IPR013786|InterPro:IPR009100) /// 0016627 // oxidoreductase activity, acting on the CH-CH group of donors (GO_REF:0000001 [IEA] InterPro:IPR006091|InterPro:IPR013786|InterPro:IPR009100)	Probable acyl-CoA dehydrogenase		protein	taxon:257313	20170705	UniProt			10.7318	3	3	5.44857	NC_002929	420789	421950	6.73918	2	2	3.62905	NC_002929	420789	421950	6.70591	2	2	3.66566	NC_002929	420789	421950	8.05895	26.6266	6	6
BP0421	13.8784	5.71445	9.86897	#DIV/0!	0.0266097	71.5321	8.72888e-06	1	0.212437	UniProtKB	Q7VSJ4	BP0421				0016627 // oxidoreductase activity, acting on the CH-CH group of donors (GO_REF:0000001 [IEA] InterPro:IPR009075)	Putative acyl-CoA dehydrogenase		protein	taxon:257313	20170607	UniProt			0	0	0	0	NC_002929	421976	423005	0	0	0	0	NC_002929	421976	423005	0	0	0	0	NC_002929	421976	423005	0	10.0141	2	2
BP0422	7.38715	3.47838	1.65453	1.73658	0.798461	1.5827	1.49136e-06	1	1	UniProtKB	Q7VSJ3	BP0422		0008152 // metabolic process (GO_REF:0000001 [ISS] InterPro:IPR002155|InterPro:IPR016039|InterPro:IPR020617|InterPro:IPR020616)		0016747 // transferase activity, transferring acyl groups other than amino-acyl groups (GO_REF:0000001 [ISS] InterPro:IPR002155|InterPro:IPR016039|InterPro:IPR020617|InterPro:IPR020616)	Probable thiolase		protein	taxon:257313	20170830	UniProt			3.47838	1	1	1.76599	NC_002929	423070	424264	0	0	0	0	NC_002929	423070	424264	3.26029	1	1	1.78217	NC_002929	423070	424264	2.24622	4.31511	1	1
BP0423	12.6029	3.15508	3.66346	3.3052	0.622089	2.93113	3.59733e-06	1	0.973134																0	0	0	0	NC_002929	424312	425945	0	0	0	0	NC_002929	424312	425945	4.76764	2	2	2.60614	NC_002929	424312	425945	1.58921	3.15508	1	1
BP0424	0	0	0	1	1	1	0	1	1																0	0	0	0	NC_002929	426045	426996	0	0	0	0	NC_002929	426045	426996	0	0	0	0	NC_002929	426045	426996	0	0	0	0
BP0425	26.9176	0.798332	14.9056	2.12932	0.357852	1.75329	1.09843e-05	1	0.834227	UniProtKB	Q7VSJ2	BP0425		0006351 // transcription, DNA-dependent (GO_REF:0000001 [IEA] InterPro:IPR005119|InterPro:IPR000847|InterPro:IPR011991)		0003700 // sequence-specific DNA binding transcription factor activity (GO_REF:0000001 [IEA] InterPro:IPR005119|InterPro:IPR000847|InterPro:IPR011991) /// 0003677 // DNA binding (GO_REF:0000001 [IEA] InterPro:IPR005119|InterPro:IPR000847|InterPro:IPR011991)	Probable LysR-family transcriptional regulator		protein	taxon:257313	20170927	UniProt			13.7523	3	3	6.98211	NC_002929	427094	428000	12.954	3	3	6.97571	NC_002929	427094	428000	12.89	3	3	7.04607	NC_002929	427094	428000	13.1987	39.8076	7	7
BP0427	10.7943	0	0.655707	1.22285	0.967184	-1.17949	-5.08763e-07	1	1																0	0	0	0	NC_002929	428889	429330	0	0	0	0	NC_002929	428889	429330	8.82717	1	1	4.8252	NC_002929	428889	429330	2.94239	0	0	0
BP0428	40.9404	8.90608	14.1631	1.57973	0.59282	1.35682	9.58045e-06	1	0.960467	UniProtKB	Q7VSI9	BP0428		0006351 // transcription, DNA-dependent (GO_REF:0000001 [IEA] InterPro:IPR011711|InterPro:IPR008920|InterPro:IPR000524|InterPro:IPR011991)		0003677 // DNA binding (GO_REF:0000001 [IEA] InterPro:IPR011711|InterPro:IPR008920|InterPro:IPR000524|InterPro:IPR011991) /// 0003700 // sequence-specific DNA binding transcription factor activity (GO_REF:0000001 [IEA] InterPro:IPR011711|InterPro:IPR008920|InterPro:IPR000524|InterPro:IPR011991)	Putative GntR-family transcriptional regulator		protein	taxon:257313	20170927	UniProt			37.7563	6	6	19.1691	NC_002929	429359	430019	29.6371	5	5	15.9596	NC_002929	429359	430019	5.89815	1	1	3.22411	NC_002929	429359	430019	24.4305	46.8386	6	6
BP0429	8.95822	2.38397	3.23798	5.07469	0.574331	4.16289	3.19658e-06	1	0.958321	UniProtKB	Q7VSI8	BP0429		0010133 // proline catabolic process to glutamate (GO_REF:0000001 [IEA] InterPro:IPR016161|InterPro:IPR016160|InterPro:IPR016162|InterPro:IPR015590|InterPro:IPR005931)		0003842 // 1-pyrroline-5-carboxylate dehydrogenase activity (GO_REF:0000001 [IEA] InterPro:IPR016161|InterPro:IPR016160|InterPro:IPR016162|InterPro:IPR015590|InterPro:IPR005931)	Delta-1-pyrroline-5-carboxylate dehydrogenase (EC 1.5.1.12)		protein	taxon:257313	20170927	UniProt			0	0	0	0	NC_002929	430104	431745	2.38397	1	1	1.28377	NC_002929	430104	431745	0	0	0	0	NC_002929	430104	431745	0.794656	3.1397	1	1
BP0430	22.0908	2.67219	7.64597	9.58392	0.320188	7.89503	7.7071e-06	1	0.808543	UniProtKB	Q7VSI7	BP0430			0016021 // integral to membrane (GO_REF:0000001 [IEA] InterPro:IPR006160)		Short-chain fatty acids transporter		protein	taxon:257313	20170607	UniProt			0	0	0	0	NC_002929	431741	433205	2.67219	1	1	1.43898	NC_002929	431741	433205	0	0	0	0	NC_002929	431741	433205	0.890732	3.51929	1	1
BP0431	7.60591	2.81091	3.8122	5.66337	0.428745	4.48453	3.50499e-06	1	0.883613	UniProtKB	Q7VSI6	BP0431				0051537 // 2 iron, 2 sulfur cluster binding (GO_REF:0000001 [ISS] InterPro:IPR001041|InterPro:IPR009010|InterPro:IPR012675|InterPro:IPR017927|InterPro:IPR006657|InterPro:IPR006656|InterPro:IPR006963|InterPro:IPR008333|InterPro:IPR001433|InterPro:IPR001221|InterPro:IPR017938) /// 0009055 // electron carrier activity (GO_REF:0000001 [ISS] InterPro:IPR001041|InterPro:IPR009010|InterPro:IPR012675|Int…	Putative molybdopterin oxidoreductase		protein	taxon:257313	20170607	UniProt			2.45243	2	2	1.24511	NC_002929	433235	436622	0	0	0	0	NC_002929	433235	436622	0	0	0	0	NC_002929	433235	436622	0.817477	7.60591	5	5
BP0432	10.2548	0	-3.41826	#DIV/0!	0.351063	-30.6381	-3.66793e-06	1	0.831362																10.2548	1	1	5.20641	NC_002929	436763	437168	0	0	0	0	NC_002929	436763	437168	0	0	0	0	NC_002929	436763	437168	3.41826	0	0	0
BP0433	23.7817	4.42586	-1.62951	-1.18253	0.77779	-1.42789	-3.55958e-06	1	1	UniProtKB	Q7VSI4	BP0433		0006351 // transcription, DNA-dependent (GO_REF:0000001 [IEA] InterPro:IPR005119|InterPro:IPR000847|InterPro:IPR011991)		0003700 // sequence-specific DNA binding transcription factor activity (GO_REF:0000001 [IEA] InterPro:IPR005119|InterPro:IPR000847|InterPro:IPR011991) /// 0003677 // DNA binding (GO_REF:0000001 [IEA] InterPro:IPR005119|InterPro:IPR000847|InterPro:IPR011991)	Probable LysR-family transcriptional regulator		protein	taxon:257313	20170927	UniProt			0	0	0	0	NC_002929	437311	438298	23.7817	6	6	12.8065	NC_002929	437311	438298	7.88811	2	2	4.31188	NC_002929	437311	438298	10.5566	5.2201	1	1
BP0434	19.7522	4.05819	8.02952	6.93579	0.355944	4.82569	6.24784e-06	1	0.83284																0	0	0	0	NC_002929	438284	439248	4.05819	1	1	2.18534	NC_002929	438284	439248	0	0	0	0	NC_002929	438284	439248	1.35273	5.34465	1	1
BP0435	8.35725	0	2.78575	#DIV/0!	0.450061	23.2432	2.75276e-06	1	0.899655	UniProtKB	Q7VSI3	BP0435				0003824 // catalytic activity (GO_REF:0000001 [IEA] InterPro:IPR003673|InterPro:IPR023606)	Putative dehydratase/racemase		protein	taxon:257313	20170607	UniProt			0	0	0	0	NC_002929	439311	440544	0	0	0	0	NC_002929	439311	440544	0	0	0	0	NC_002929	439311	440544	0	8.35725	2	2
BP0436	10.4086	0	3.46952	#DIV/0!	0.400805	28.7165	3.43012e-06	1	0.861488																0	0	0	0	NC_002929	440543	441038	0	0	0	0	NC_002929	440543	441038	0	0	0	0	NC_002929	440543	441038	0	10.4086	1	1
BP0437	32.1012	12.2122	9.11092	2.60964	0.502271	2.38729	8.64281e-06	1	0.927566	UniProtKB	Q7VSI1	BP0437		0006351 // transcription, DNA-dependent (GO_REF:0000001 [IEA] InterPro:IPR005119|InterPro:IPR000847|InterPro:IPR011991)		0003700 // sequence-specific DNA binding transcription factor activity (GO_REF:0000001 [IEA] InterPro:IPR005119|InterPro:IPR000847|InterPro:IPR011991) /// 0003677 // DNA binding (GO_REF:0000001 [IEA] InterPro:IPR005119|InterPro:IPR000847|InterPro:IPR011991)	LysR-family transcriptional regulator		protein	taxon:257313	20170927	UniProt			12.9383	3	3	6.56884	NC_002929	441169	442132	0	0	0	0	NC_002929	441169	442132	4.04235	1	1	2.20967	NC_002929	441169	442132	5.66021	32.1012	6	6
BP0438	15.339	9.39746	10.1563	1.95455	0.458112	1.64825	7.62138e-06	1	0.901446	UniProtKB	Q7VSI0	BP0438				0003824 // catalytic activity (GO_REF:0000001 [IEA] InterPro:IPR003673|InterPro:IPR023606)	Uncharacterized protein		protein	taxon:257313	20170607	UniProt			13.2478	4	4	6.72599	NC_002929	442109	443363	9.35907	3	3	5.03987	NC_002929	442109	443363	9.31287	3	3	5.0907	NC_002929	442109	443363	10.6399	24.6519	6	6
BP0439	9.27472	0	4.89748	#DIV/0!	0.165436	40.9382	4.94265e-06	1	0.604578																0	0	0	0	NC_002929	443484	444435	0	0	0	0	NC_002929	443484	444435	0	0	0	0	NC_002929	443484	444435	0	5.41771	1	1
BP0440	30.1103	5.70458	17.8816	2.5477	0.232225	2.04787	1.33914e-05	1	0.698486																12.0382	1	1	6.11188	NC_002929	444431	444776	11.3394	1	1	6.10627	NC_002929	444431	444776	11.2834	1	1	6.16786	NC_002929	444431	444776	11.5537	29.8681	2	2
BP0441	62.7219	2.26183	27.129	4.78414	0.086043	4.2301	2.57781e-05	1	0.428659	UniProtKB	Q7VSH9	BP0441		0006355 // regulation of transcription, DNA-dependent (GO_REF:0000001 [IEA] InterPro:IPR009061|InterPro:IPR000551)		0003677 // DNA binding (GO_REF:0000001 [IEA] InterPro:IPR009061|InterPro:IPR000551)	MerR-family transcriptional regulator		protein	taxon:257313	20170927	UniProt			11.0752	1	1	5.62293	NC_002929	444989	445364	10.4322	1	1	5.61777	NC_002929	444989	445364	0	0	0	0	NC_002929	444989	445364	7.16914	27.4786	2	2
BP0442	89.9156	38.0715	26.913	1.96282	0.35563	1.78479	2.38953e-05	1	0.83284																47.0616	12	12	23.8934	NC_002929	445438	446497	7.38828	2	2	3.97859	NC_002929	445438	446497	29.4072	8	8	16.0749	NC_002929	445438	446497	27.9524	97.3039	20	20
BP0443	4.09335	0	-1.36445	#DIV/0!	0.579053	-13.0641	-1.49302e-06	1	0.959358																0	0	0	0	NC_002929	446520	447471	0	0	0	0	NC_002929	446520	447471	4.09335	1	1	2.23755	NC_002929	446520	447471	1.36445	0	0	0
BP0444	38.4153	5.89536	15.4217	2.20249	0.323555	1.91605	1.28863e-05	1	0.812786																19.848	4	4	10.0769	NC_002929	447570	448407	4.67395	1	1	2.51692	NC_002929	447570	448407	13.9526	3	3	7.62693	NC_002929	447570	448407	12.8248	43.0892	7	7
BP0447	21.0658	4.37939	-8.24389	-1.57506	0.333514	-1.84151	-1.1356e-05	1	0.822633	UniProtKB	Q7VSH7	BP0447		0008152 // metabolic process (GO_REF:0000001 [ISS] InterPro:IPR002155|InterPro:IPR016039|InterPro:IPR020610|InterPro:IPR020617|InterPro:IPR020616)		0003985 // acetyl-CoA C-acetyltransferase activity (GO_REF:0000001 [ISS] InterPro:IPR002155|InterPro:IPR016039|InterPro:IPR020610|InterPro:IPR020617|InterPro:IPR020616)	Acetyl-CoA acetyltransferase (EC 2.3.1.9)		protein	taxon:257313	20170830	UniProt			17.7487	5	5	9.0111	NC_002929	450352	451522	16.7183	5	5	9.00284	NC_002929	450352	451522	33.2716	10	10	18.1873	NC_002929	450352	451522	22.5795	13.2109	3	3
BP0450	118.18	8.07883	-45.6219	-4.05182	0.0443695	-4.36741	-5.08671e-05	1	0.29549																118.18	7	7	60.0007	NC_002929	455326	455572	47.7085	3	3	25.691	NC_002929	455326	455572	15.8243	1	1	8.65005	NC_002929	455326	455572	60.571	20.9441	1	1
BP0452	24.3485	8.59874	-2.82298	-1.34782	0.797058	-1.43879	-3.69111e-06	1	1	UniProtKB	Q7VSH2	BP0452			0030288 // outer membrane-bounded periplasmic space (GO_REF:0000001 [IEA] InterPro:IPR005064)		Putative exported protein		protein	taxon:257313	20170607	UniProt			8.59874	2	2	4.36563	NC_002929	456971	457937	8.09957	2	2	4.36162	NC_002929	456971	457937	16.1192	4	4	8.81123	NC_002929	456971	457937	10.9392	0	0	0
BP0453	37.7483	14.4226	-10.9352	-1.64992	0.31163	-2.19439	-1.67096e-05	1	0.795791																18.2157	5	5	9.24823	NC_002929	457959	459099	37.7483	11	11	20.3275	NC_002929	457959	459099	27.3178	8	8	14.9327	NC_002929	457959	459099	27.7606	0	0	0
BP0454	55.9989	3.7825	20.625	1.78754	0.385355	1.53823	1.55242e-05	1	0.851611																25.8766	6	6	13.1377	NC_002929	459310	460273	28.4368	7	7	15.3132	NC_002929	459310	460273	24.2541	6	6	13.258	NC_002929	459310	460273	26.1892	80.253	15	15
BP0455	17.8102	2.95035	8.86001	3.6855	0.319275	3.12046	7.95797e-06	1	0.807943	UniProtKB	Q7VSG9	BP0455			0016021 // integral to membrane (GO_REF:0000001 [IEA] InterPro:IPR010656|InterPro:IPR011853)		Putative membrane protein		protein	taxon:257313	20170607	UniProt			4.10192	2	2	2.08256	NC_002929	460396	462421	5.79569	3	3	3.12098	NC_002929	460396	462421	0	0	0	0	NC_002929	460396	462421	3.2992	17.8102	7	7
BP0457	518.134	125.47	326.412	3.8076	0.000661981	3.10578	0.000267717	1	0.0146701																144.773	16	16	73.5023	NC_002929	465139	465598	93.7539	11	11	50.4865	NC_002929	465139	465598	110.253	13	13	60.2677	NC_002929	465139	465598	116.26	235.723	21	21
BP0458	58.0274	19.7804	32.3189	1.93731	0.247091	1.58006	2.20003e-05	1	0.717998																35.9195	8	8	18.2365	NC_002929	465614	466539	38.0636	9	9	20.4973	NC_002929	465614	466539	29.4589	7	7	16.1031	NC_002929	465614	466539	34.4807	55.6999	10	10
BP0459	22.037	6.2315	8.86476	1.4279	0.79621	1.16425	3.74731e-06	1	1	UniProtKB	Q7VSG6	BP0459			0016021 // integral to membrane (GO_REF:0000001 [IEA] InterPro:IPR018677|InterPro:IPR025513|InterPro:IPR025833)		Putative membrane protein		protein	taxon:257313	20170607	UniProt			19.0077	12	12	9.65033	NC_002929	466525	469147	17.9043	12	12	9.64149	NC_002929	466525	469147	25.2392	17	17	13.7965	NC_002929	466525	469147	20.7171	19.65	10	10
BP0461	26.7279	10.9293	-5.02284	-1.36091	0.603781	-1.50029	-6.90129e-06	1	0.964717																31.1977	8	8	15.8392	NC_002929	471989	473054	7.34665	2	2	3.95618	NC_002929	471989	473054	18.276	5	5	9.9902	NC_002929	471989	473054	18.9401	9.67557	2	2
BP0462	24.6009	6.93319	-4.18625	-1.44222	0.496453	-1.97395	-7.43795e-06	1	0.920791	UniProtKB	Q7VSG3	BP0462				0016887 // ATPase activity (GO_REF:0000001 [IEA] InterPro:IPR003593|InterPro:IPR003439|InterPro:IPR017871|InterPro:IPR027417) /// 0005524 // ATP binding (GO_REF:0000001 [IEA] InterPro:IPR003593|InterPro:IPR003439|InterPro:IPR017871|InterPro:IPR027417)	ABC-transporter, ATP-binding component		protein	taxon:257313	20170607	UniProt			10.7318	2	2	5.44857	NC_002929	473050	473824	10.1088	2	2	5.44358	NC_002929	473050	473824	20.1177	4	4	10.997	NC_002929	473050	473824	13.6528	0	0	0
BP0463	43.2442	9.31205	20.2144	4.24407	0.154257	3.67502	1.86701e-05	1	0.584871	UniProtKB	Q7VSG2	BP0463		0006810 // transport (GO_REF:0000001 [ISS] InterPro:IPR000515)	0005886 // plasma membrane (GO_REF:0000001 [ISS] InterPro:IPR000515) /// 0016021 // integral to membrane (GO_REF:0000001 [ISS] InterPro:IPR000515)		ABC transporter, permease component		protein	taxon:257313	20170607	UniProt			0	0	0	0	NC_002929	473832	474666	4.69076	1	1	2.52598	NC_002929	473832	474666	14.0028	3	3	7.65436	NC_002929	473832	474666	6.23119	43.2442	7	7
BP0465	21.1892	4.97835	-8.16192	-1.27242	0.376777	-1.50685	-1.40599e-05	1	0.846651	UniProtKB	Q7VSG0	BP0465				0016491 // oxidoreductase activity (GO_REF:0000001 [ISS] InterPro:IPR016161|InterPro:IPR016160|InterPro:IPR029510|InterPro:IPR016162|InterPro:IPR015590)	Probable aldehyde dehydrogenase		protein	taxon:257313	20170607	UniProt			46.3396	16	16	23.5269	NC_002929	475531	476965	32.7372	12	12	17.629	NC_002929	475531	476965	35.2902	13	13	19.2907	NC_002929	475531	476965	38.1223	25.1504	7	7
BP0467	9.02046	1.31075	2.88235	1.80012	0.763195	1.51821	2.10099e-06	1	1	UniProtKB	Q7VSF8	BP0467		0009097 // isoleucine biosynthetic process (GO_REF:0000001 [ISS] InterPro:IPR012846|InterPro:IPR029035|InterPro:IPR029061|InterPro:IPR012000|InterPro:IPR012001|InterPro:IPR000399|InterPro:IPR011766) /// 0009099 // valine biosynthetic process (GO_REF:0000001 [ISS] InterPro:IPR012846|InterPro:IPR029035|InterPro:IPR029061|InterPro:IPR012000|InterPro:IPR012001|InterPro:IPR000399|InterPro:IPR011766)		0050660 // flavin adenine dinucleotide binding (GO_REF:0000001 [ISS] InterPro:IPR012846|InterPro:IPR029035|InterPro:IPR029061|InterPro:IPR012000|InterPro:IPR012001|InterPro:IPR000399|InterPro:IPR011766) /// 0003984 // acetolactate synthase activity (GO_REF:0000001 [ISS] InterPro:IPR012846|InterPro:IPR029035|InterPro:IPR029061|InterPro:IPR012000|InterPro:IPR012001|InterPro:IPR000399|InterPro:IPR01…	Acetolactate synthase (EC 2.2.1.6)		protein	taxon:257313	20170607	UniProt			4.48751	2	2	2.27833	NC_002929	477806	479657	2.1135	1	1	1.13812	NC_002929	477806	479657	4.20614	2	2	2.2992	NC_002929	477806	479657	3.60238	11.134	4	4
BP0468	41.1082	13.6169	23.2385	2.66238	0.144953	2.28168	1.97072e-05	1	0.570928	UniProtKB	Q7VSF7	BP0468		0006351 // transcription, DNA-dependent (GO_REF:0000001 [IEA] InterPro:IPR000485|InterPro:IPR011008|InterPro:IPR019888|InterPro:IPR019887|InterPro:IPR019885|InterPro:IPR011991)	0005622 // intracellular (GO_REF:0000001 [IEA] InterPro:IPR000485|InterPro:IPR011008|InterPro:IPR019888|InterPro:IPR019887|InterPro:IPR019885|InterPro:IPR011991)	0003700 // sequence-specific DNA binding transcription factor activity (GO_REF:0000001 [IEA] InterPro:IPR000485|InterPro:IPR011008|InterPro:IPR019888|InterPro:IPR019887|InterPro:IPR019885|InterPro:IPR011991) /// 0043565 // sequence-specific DNA binding (GO_REF:0000001 [IEA] InterPro:IPR000485|InterPro:IPR011008|InterPro:IPR019888|InterPro:IPR019887|InterPro:IPR019885|InterPro:IPR011991)	AsnC-family transcriptional regulator		protein	taxon:257313	20170927	UniProt			17.4138	2	2	8.84108	NC_002929	479750	480227	8.20145	1	1	4.41649	NC_002929	479750	480227	16.3219	2	2	8.92207	NC_002929	479750	480227	13.9791	32.404	3	3
BP0469	39.9385	7.59116	1.79447	1.1088	0.966528	-1.04858	-8.48818e-07	1	1	UniProtKB	Q7VSF6	BP0469			0016021 // integral to membrane (GO_REF:0000001 [IEA] InterPro:IPR021134)		Putative membrane protein		protein	taxon:257313	20170607	UniProt			8.6796	2	2	4.40668	NC_002929	480243	481200	24.5272	6	6	13.2079	NC_002929	480243	481200	16.2708	4	4	8.8941	NC_002929	480243	481200	16.4925	0	0	0
BP0470	11.5298	1.70098	5.06322	1.96281	0.650121	1.66785	3.89054e-06	1	0.98284																8.14351	1	1	4.1345	NC_002929	481261	481771	0	0	0	0	NC_002929	481261	481771	7.6329	1	1	4.17238	NC_002929	481261	481771	5.2588	10.1024	1	1
BP0472	0	0	0	1	1	1	0	1	1																0	0	0	0	NC_002929	482850	483048	0	0	0	0	NC_002929	482850	483048	0	0	0	0	NC_002929	482850	483048	0	0	0	0
BP0473	4.36718	0	-1.45573	#DIV/0!	0.516945	-13.6343	-1.56359e-06	1	0.929682																4.36718	1	1	2.21724	NC_002929	483145	484096	0	0	0	0	NC_002929	483145	484096	0	0	0	0	NC_002929	483145	484096	1.45573	0	0	0
BP0474	49.9276	17.4086	2.36488	1.0519	0.829225	-1.11437	-5.17662e-06	1	1	UniProtKB	Q7VSF3	BP0474				0045302 // choloylglycine hydrolase activity (GO_REF:0000001 [IEA] InterPro:IPR029132|InterPro:IPR029055)	Choloylglycine hydrolase (EC 3.5.1.24)		protein	taxon:257313	20170705	UniProt			23.3325	6	6	11.8461	NC_002929	484212	485280	73.2602	20	20	39.4506	NC_002929	484212	485280	40.0942	11	11	21.9167	NC_002929	484212	485280	45.5623	53.0662	11	11
BP0478	70.8375	4.69366	25.4779	4.19188	0.1779	3.17349	1.90804e-05	1	0.623621	UniProtKB	Q7VSF0	BP0478		0008152 // metabolic process (GO_REF:0000001 [IEA] InterPro:IPR023214|InterPro:IPR006439|InterPro:IPR023198)		0016787 // hydrolase activity (GO_REF:0000001 [IEA] InterPro:IPR023214|InterPro:IPR006439|InterPro:IPR023198)	Probable hydrolase		protein	taxon:257313	20170607	UniProt			12.3607	2	2	6.27559	NC_002929	489959	490631	0	0	0	0	NC_002929	489959	490631	11.5857	2	2	6.33307	NC_002929	489959	490631	7.98211	7.66703	1	1
BP0479	48.3614	38.6758	-18.3917	-1.55767	0.134831	-2.01623	-2.84288e-05	1	0.548202																60.5673	14	14	30.7504	NC_002929	490787	491747	57.0514	14	14	30.7222	NC_002929	490787	491747	36.4948	9	9	19.9492	NC_002929	490787	491747	51.3712	16.1008	3	3
BP0480	33.4395	12.5371	-3.87258	-1.33813	0.755559	-1.4426	-5.10994e-06	1	1																33.4395	5	5	16.9774	NC_002929	491796	492417	0	0	0	0	NC_002929	491796	492417	12.5371	2	2	6.85318	NC_002929	491796	492417	15.3256	24.8901	3	3
BP0481	18.5494	4.36718	6.53332	5.48801	0.454232	4.8777	6.55109e-06	1	0.901194																4.36718	1	1	2.21724	NC_002929	492413	493364	0	0	0	0	NC_002929	492413	493364	0	0	0	0	NC_002929	492413	493364	1.45573	5.41771	1	1
BP0482	29.3911	6.81548	-1.95735	-1.08844	0.620232	-1.36329	-7.0516e-06	1	0.972202																23.2184	8	8	11.7881	NC_002929	493456	494887	16.4029	6	6	8.83298	NC_002929	493456	494887	32.6439	12	12	17.8441	NC_002929	493456	494887	24.0884	7.2009	2	2
BP0483	73.8661	27.5171	31.8146	2.37487	0.25121	1.901	2.30336e-05	1	0.723965	UniProtKB	Q7VSE7	BP0483		0006351 // transcription, DNA-dependent (GO_REF:0000001 [IEA] InterPro:IPR010499|InterPro:IPR029442|InterPro:IPR009057|InterPro:IPR018060|InterPro:IPR018062|InterPro:IPR011256|InterPro:IPR020449)		0043565 // sequence-specific DNA binding (GO_REF:0000001 [IEA] InterPro:IPR010499|InterPro:IPR029442|InterPro:IPR009057|InterPro:IPR018060|InterPro:IPR018062|InterPro:IPR011256|InterPro:IPR020449) /// 0003700 // sequence-specific DNA binding transcription factor activity (GO_REF:0000001 [IEA] InterPro:IPR010499|InterPro:IPR029442|InterPro:IPR009057|InterPro:IPR018060|InterPro:IPR018062|InterPro:I…	AraC-family transcriptional regulator		protein	taxon:257313	20170927	UniProt			4.90921	1	1	2.49243	NC_002929	494920	495766	18.4969	4	4	9.96059	NC_002929	494920	495766	46.014	10	10	25.1526	NC_002929	494920	495766	23.14	54.8111	9	9
BP0485	70.281	15.586	7.54643	1.4752	0.777911	1.37699	6.6046e-06	1	1																16.5466	1	1	8.40078	NC_002929	497171	497422	15.586	1	1	8.39309	NC_002929	497171	497422	15.5091	1	1	8.47774	NC_002929	497171	497422	15.8806	0	0	0
BP0486	30.7436	8.0991	-3.45046	-1.17579	0.565496	-1.45098	-7.89321e-06	1	0.953345	UniProtKB	Q7VSE5	BP0486			0030288 // outer membrane-bounded periplasmic space (GO_REF:0000001 [IEA] InterPro:IPR005064)		Putative exported protein		protein	taxon:257313	20170607	UniProt			17.0913	4	4	8.67735	NC_002929	497435	498407	16.0991	4	4	8.6694	NC_002929	497435	498407	36.0443	9	9	19.7029	NC_002929	497435	498407	23.0782	5.30066	1	1
BP0487	13.5627	7.57062	-0.452723	-1.05801	0.903789	-1.19347	-1.49628e-06	1	1	UniProtKB	Q7VSE4	BP0487				0004040 // amidase activity (GO_REF:0000001 [ISS] InterPro:IPR000120|InterPro:IPR020556|InterPro:IPR023631)	Probable amidase		protein	taxon:257313	20170607	UniProt			2.9084	1	1	1.47661	NC_002929	498445	499873	10.9582	4	4	5.90102	NC_002929	498445	499873	10.9041	4	4	5.96054	NC_002929	498445	499873	8.25693	3.60801	1	1
BP0488	35.1265	19.848	18.8315	3.84636	0.25856	3.30392	1.66619e-05	1	0.73178	UniProtKB	Q7VSE3	BP0488		0006355 // regulation of transcription, DNA-dependent (GO_REF:0000001 [IEA] InterPro:IPR029016|InterPro:IPR014757|InterPro:IPR005471|InterPro:IPR011991) /// 0006351 // transcription, DNA-dependent (GO_REF:0000001 [IEA] InterPro:IPR029016|InterPro:IPR014757|InterPro:IPR005471|InterPro:IPR011991)		0003677 // DNA binding (GO_REF:0000001 [IEA] InterPro:IPR029016|InterPro:IPR014757|InterPro:IPR005471|InterPro:IPR011991)	Transcriptional regulator		protein	taxon:257313	20170927	UniProt			19.848	4	4	10.0769	NC_002929	499947	500784	0	0	0	0	NC_002929	499947	500784	0	0	0	0	NC_002929	499947	500784	6.61599	18.4668	3	3
BP0494	209.243	27.5647	77.3586	5.00193	0.0600753	3.75722	5.83747e-05	1	0.343186	UniProtKB	Q7VSD7	BP0494			0005886 // plasma membrane (GO_REF:0000001 [ISS] InterPro:IPR002696)		Putative membrane protein insertion efficiency factor		protein	taxon:257313	20170607	UniProt			15.2131	1	1	7.7238	NC_002929	506975	507248	0	0	0	0	NC_002929	506975	507248	42.7778	3	3	23.3837	NC_002929	506975	507248	19.3303	37.7454	2	2
BP0495	100.291	24.254	19.4534	1.24699	1	1.00792	6.83604e-07	1	1																93.2749	38	38	47.3562	NC_002929	507296	508988	73.9876	32	32	39.8424	NC_002929	507296	508988	69.0209	30	30	37.729	NC_002929	507296	508988	78.7611	124.847	41	41
BP0496	23.997	3.22177	3.34576	1.39912	0.859957	1.21835	2.03206e-06	1	1																8.73436	1	2	4.43448	NC_002929	509218	510169	8.22732	0	2	4.43042	NC_002929	509218	510169	8.18671	0	2	4.47511	NC_002929	509218	510169	8.3828	27.0885	0	5
BP0498	15.9403	2.75386	0.361838	1.02522	0.843086	-1.17212	-2.32558e-06	1	1	UniProtKB	Q7VSD5	BP0498		0006351 // transcription, DNA-dependent (GO_REF:0000001 [IEA] InterPro:IPR005119|InterPro:IPR000847|InterPro:IPR011991)		0003700 // sequence-specific DNA binding transcription factor activity (GO_REF:0000001 [IEA] InterPro:IPR005119|InterPro:IPR000847|InterPro:IPR011991) /// 0003677 // DNA binding (GO_REF:0000001 [IEA] InterPro:IPR005119|InterPro:IPR000847|InterPro:IPR011991)	LysR-family transcriptional regulator		protein	taxon:257313	20170927	UniProt			13.4844	3	3	6.84609	NC_002929	510626	511550	12.7016	3	3	6.83982	NC_002929	510626	511550	16.8519	4	4	9.21175	NC_002929	510626	511550	14.3459	22.3041	4	4
BP0499	47.7221	3.10814	18.3862	3.72876	0.232151	2.84667	1.38649e-05	1	0.698486																10.409	1	1	5.2847	NC_002929	511558	511957	9.80474	1	1	5.27986	NC_002929	511558	511957	0	0	0	0	NC_002929	511558	511957	6.73791	12.9129	1	1
BP0500	61.5843	3.42835	24.9472	2.19218	0.228165	1.96075	2.21271e-05	1	0.693304																23.1786	11	11	11.7679	NC_002929	512198	514169	19.8483	10	10	10.6883	NC_002929	512198	514169	19.7503	10	10	10.7961	NC_002929	512198	514169	20.9257	47.0524	18	18
BP0501	44.3464	29.7983	34.8179	17.071	0.00345082	14.105	3.22958e-05	1	0.0494661	UniProtKB	Q7VSD2	BP0501			0016021 // integral to membrane (GO_REF:0000001 [IEA] InterPro:IPR013727|InterPro:IPR003594|InterPro:IPR005467|InterPro:IPR003661|InterPro:IPR004358) /// 0005622 // intracellular (GO_REF:0000001 [IEA] InterPro:IPR013727|InterPro:IPR003594|InterPro:IPR005467|InterPro:IPR003661|InterPro:IPR004358)	0005524 // ATP binding (GO_REF:0000001 [IEA] InterPro:IPR013727|InterPro:IPR003594|InterPro:IPR005467|InterPro:IPR003661|InterPro:IPR004358) /// 0000155 // phosphorelay sensor kinase activity (GO_REF:0000001 [IEA] InterPro:IPR013727|InterPro:IPR003594|InterPro:IPR005467|InterPro:IPR003661|InterPro:IPR004358)	C-terminal region of two component sensor kinase (Partial)		protein	taxon:257313	20170927	UniProt			6.49951	2	2	3.29984	NC_002929	514194	515472	0	0	0	0	NC_002929	514194	515472	0	0	0	0	NC_002929	514194	515472	2.1665	44.3464	11	11
BP0502	50.6539	13.407	13.0462	1.54048	0.729289	1.21674	5.7366e-06	1	1	UniProtKB	Q7VSD1	BP0502		0015074 // DNA integration (GO_REF:0000001 [ISS] InterPro:IPR011010|InterPro:IPR013762|InterPro:IPR002104|InterPro:IPR023109) /// 0006310 // DNA recombination (GO_REF:0000001 [ISS] InterPro:IPR011010|InterPro:IPR013762|InterPro:IPR002104|InterPro:IPR023109)		0003677 // DNA binding (GO_REF:0000001 [ISS] InterPro:IPR011010|InterPro:IPR013762|InterPro:IPR002104|InterPro:IPR023109)	Integrase		protein	taxon:257313	20170607	UniProt			25.1708	6	6	12.7794	NC_002929	515655	516645	11.8548	3	3	6.38383	NC_002929	515655	516645	35.3889	9	9	19.3447	NC_002929	515655	516645	24.1382	31.2257	6	6
BP0503	0	0	0	1	1	1	0	1	1																0	0	0	0	NC_002929	516641	516842	0	0	0	0	NC_002929	516641	516842	0	0	0	0	NC_002929	516641	516842	0	0	0	0
BP0504	0	0	0	1	1	1	0	1	1	UniProtKB	Q7VSC9	BP0504			0016021 // integral to membrane (GO_REF:0000001 [IEA] InterPro:)		Uncharacterized protein		protein	taxon:257313	20170607	UniProt			0	0	0	0	NC_002929	516842	516962	0	0	0	0	NC_002929	516842	516962	0	0	0	0	NC_002929	516842	516962	0	0	0	0
BP0505	69.5948	11.2695	0.642856	1.02064	0.738383	-1.29467	-7.77312e-06	1	1																36.4315	3	3	18.4965	NC_002929	516954	517296	22.8777	2	2	12.3197	NC_002929	516954	517296	34.1472	3	3	18.6659	NC_002929	516954	517296	31.1521	0	0	0
BP0506	22.921	17.6775	2.65667	1.19928	0.957184	1.07964	1.1682e-06	1	1																10.4879	3	3	5.32474	NC_002929	517306	518494	3.29301	1	1	1.77329	NC_002929	517306	518494	26.214	8	8	14.3294	NC_002929	517306	518494	13.3316	21.6845	5	5
BP0507	29.4908	4.18969	-14.7527	-3.88771	0.124187	-4.24122	-1.68081e-05	1	0.524805																7.86589	1	1	3.99355	NC_002929	518527	519055	22.2278	3	3	11.9697	NC_002929	518527	519055	29.4908	4	4	16.1206	NC_002929	518527	519055	19.8615	9.75803	1	1
BP0508	23.853	12.0148	1.18563	1.14323	1	1.04764	4.33174e-07	1	1	UniProtKB	Q7VSC5	BP0508				0003677 // DNA binding (GO_REF:0000001 [IEA] InterPro:IPR011604|InterPro:IPR011335|InterPro:IPR019080) /// 0004527 // exonuclease activity (GO_REF:0000001 [IEA] InterPro:IPR011604|InterPro:IPR011335|InterPro:IPR019080)	Phage-related exonuclease		protein	taxon:257313	20170607	UniProt			12.8185	2	2	6.50802	NC_002929	519112	519760	0	0	0	0	NC_002929	519112	519760	12.0148	2	2	6.56763	NC_002929	519112	519760	8.27775	23.853	3	3
BP0509	5.2201	0	2.73297	#DIV/0!	0.281463	23.0261	2.72589e-06	1	0.765597	UniProtKB	Q7VSC4	BP0509		0006259 // DNA metabolic process (GO_REF:0000001 [IEA] InterPro:IPR018330|InterPro:IPR004590)		0003677 // DNA binding (GO_REF:0000001 [IEA] InterPro:IPR018330|InterPro:IPR004590)	Phage-related DNA recombination protein		protein	taxon:257313	20170607	UniProt			0	0	0	0	NC_002929	519756	520743	0	0	0	0	NC_002929	519756	520743	0	0	0	0	NC_002929	519756	520743	0	5.2201	1	1
BP0510	0	0	0	1	1	1	0	1	1	UniProtKB	Q7VSC3	BP0510			0016021 // integral to membrane (GO_REF:0000001 [IEA] InterPro:)		Phage-related putative membrane protein		protein	taxon:257313	20170607	UniProt			0	0	0	0	NC_002929	520746	520929	0	0	0	0	NC_002929	520746	520929	0	0	0	0	NC_002929	520746	520929	0	0	0	0
BP0511	10.2984	0	-3.43279	#DIV/0!	0.352705	-31.3495	-3.75598e-06	1	0.831696																0	0	0	0	NC_002929	520925	521303	0	0	0	0	NC_002929	520925	521303	10.2984	1	1	5.6294	NC_002929	520925	521303	3.43279	0	0	0
BP0512	0	0	0	1	1	1	0	1	1																0	0	0	0	NC_002929	521305	521496	0	0	0	0	NC_002929	521305	521496	0	0	0	0	NC_002929	521305	521496	0	0	0	0
BP0513	22.0181	12.5645	15.5359	6.60331	0.155782	5.30729	1.3603e-05	1	0.586784																0	0	0	0	NC_002929	521536	522004	0	0	0	0	NC_002929	521536	522004	8.31791	1	1	4.54682	NC_002929	521536	522004	2.77264	22.0181	2	2
BP0514	0	0	0	1	1	1	0	1	1	UniProtKB	Q7TTA9	BP0514		0015074 // DNA integration (GO_REF:0000001 [IEA] InterPro:IPR024967|InterPro:IPR009057|InterPro:IPR001584|InterPro:IPR012337|InterPro:IPR011991)		0003677 // DNA binding (GO_REF:0000001 [IEA] InterPro:IPR024967|InterPro:IPR009057|InterPro:IPR001584|InterPro:IPR012337|InterPro:IPR011991)	Transposase		protein	taxon:257313	20170607	UniProt			0	0	0	0	NC_002929	522039	522990	0	0	0	0	NC_002929	522039	522990	0	0	0	0	NC_002929	522039	522990	0	0	0	0
BP0515	0	0	0	1	1	1	0	1	1																0	0	0	0	NC_002929	523088	523331	0	0	0	0	NC_002929	523088	523331	0	0	0	0	NC_002929	523088	523331	0	0	0	0
BP0517	0	0	0	1	1	1	0	1	1	UniProtKB	Q7VSB8	BP0517		0015074 // DNA integration (GO_REF:0000001 [IEA] InterPro:IPR024967|InterPro:IPR009057|InterPro:IPR001584|InterPro:IPR012337|InterPro:IPR011991)		0003677 // DNA binding (GO_REF:0000001 [IEA] InterPro:IPR024967|InterPro:IPR009057|InterPro:IPR001584|InterPro:IPR012337|InterPro:IPR011991)	Transposase		protein	taxon:257313	20170607	UniProt			0	0	0	0	NC_002929	524149	525100	0	0	0	0	NC_002929	524149	525100	0	0	0	0	NC_002929	524149	525100	0	0	0	0
BP0518	0	0	0	1	1	1	0	1	1																0	0	0	0	NC_002929	525209	525605	0	0	0	0	NC_002929	525209	525605	0	0	0	0	NC_002929	525209	525605	0	0	0	0
BP0519	27.7264	17.7487	-1.22406	-1.08784	0.780099	-1.40932	-4.81657e-06	1	1	UniProtKB	Q7VSB6	BP0519				0016740 // transferase activity (GO_REF:0000001 [IEA] InterPro:IPR010987|InterPro:IPR004045|InterPro:IPR004046|InterPro:IPR012336)	Probable glutathione S-transferase		protein	taxon:257313	20170607	UniProt			17.7487	3	3	9.0111	NC_002929	525774	526476	0	0	0	0	NC_002929	525774	526476	27.7264	5	5	15.1561	NC_002929	525774	526476	15.1583	14.6788	2	2
BP0520	13.6589	5.52878	6.8835	5.56745	0.344899	4.58813	6.36224e-06	1	0.828617	UniProtKB	Q7VSB5	BP0520		0052547 // regulation of peptidase activity (GO_REF:0000001 [IEA] InterPro:IPR001107|InterPro:IPR010200|InterPro:IPR000163)	0016021 // integral to membrane (GO_REF:0000001 [IEA] InterPro:IPR001107|InterPro:IPR010200|InterPro:IPR000163)		Putative exported protein		protein	taxon:257313	20170607	UniProt			0	0	0	0	NC_002929	526739	527600	0	0	0	0	NC_002929	526739	527600	4.52123	1	1	2.47144	NC_002929	526739	527600	1.50708	5.98402	1	1
BP0521	26.2508	0	13.4728	#DIV/0!	0.0334137	102.042	1.25047e-05	1	0.25208																0	0	0	0	NC_002929	527674	528010	0	0	0	0	NC_002929	527674	528010	0	0	0	0	NC_002929	527674	528010	0	0	0	0
BP0522	23.0897	6.84424	6.09639	2.0595	0.652752	1.7153	4.63536e-06	1	0.984747																3.62407	1	1	1.83996	NC_002929	528150	529296	10.2411	3	3	5.51483	NC_002929	528150	529296	3.39684	1	1	1.85682	NC_002929	528150	529296	5.754	0	0	0
BP0523	6.29271	5.89815	-6.03943	#DIV/0!	0.0441515	-54.4559	-6.61557e-06	1	0.295058	UniProtKB	Q7VSB2	BP0523		0008152 // metabolic process (GO_REF:0000001 [IEA] InterPro:IPR023214|InterPro:IPR006439)		0016787 // hydrolase activity (GO_REF:0000001 [IEA] InterPro:IPR023214|InterPro:IPR006439)	Probable haloacid dehalogenase		protein	taxon:257313	20170607	UniProt			6.29271	1	1	3.19484	NC_002929	529323	529983	5.92741	1	1	3.19192	NC_002929	529323	529983	5.89815	1	1	3.22411	NC_002929	529323	529983	6.03943	0	0	0
BP0524	34.2841	9.59815	-13.1178	-1.5607	0.264096	-1.79394	-1.77139e-05	1	0.738474																49.8745	11	11	25.3216	NC_002929	530075	530991	34.1668	8	8	18.3988	NC_002929	530075	530991	25.4986	6	6	13.9383	NC_002929	530075	530991	36.5133	22.4989	4	4
BP0525	60.1912	22.9965	0.270982	1.01029	0.912794	-1.12788	-3.2317e-06	1	1																60.1912	3	3	30.5594	NC_002929	530987	531194	0	0	0	0	NC_002929	530987	531194	18.8057	1	1	10.2798	NC_002929	530987	531194	26.3323	0	0	0
BP0526	48.059	0	-16.0197	#DIV/0!	0.042916	-142.626	-1.75272e-05	1	0.289692																0	0	0	0	NC_002929	531266	531428	0	0	0	0	NC_002929	531266	531428	48.059	2	2	26.2705	NC_002929	531266	531428	16.0197	0	0	0
BP0529	35.4742	25.5792	-26.2688	-2.58309	0.0179791	-3.20587	-3.24203e-05	1	0.163508	UniProtKB	Q7VSA8	BP0529			0019867 // outer membrane (GO_REF:0000001 [IEA] InterPro:IPR005546|InterPro:IPR013425|InterPro:IPR006315|InterPro:IPR012332|InterPro:IPR011050)		Autotransporter		protein	taxon:257313	20170927	UniProt			43.2431	70	70	21.9548	NC_002929	532217	538940	45.9699	79	79	24.7548	NC_002929	532217	538940	39.3737	68	68	21.5228	NC_002929	532217	538940	42.8622	13.7945	18	18
BP0530	32.4398	13.0804	-9.95773	-1.81233	0.454744	-1.95537	-1.18697e-05	1	0.901194	UniProtKB	Q7VSA7	BP0530		0000256 // allantoin catabolic process (GO_REF:0000001 [IEA] InterPro:IPR011051|InterPro:IPR007247|InterPro:IPR024060)		0050385 // ureidoglycolate lyase activity (GO_REF:0000001 [IEA] InterPro:IPR011051|InterPro:IPR007247|InterPro:IPR024060) /// 0004848 // ureidoglycolate hydrolase activity (GO_REF:0000001 [IEA] InterPro:IPR011051|InterPro:IPR007247|InterPro:IPR024060)	Uncharacterized protein		protein	taxon:257313	20170607	UniProt			27.6879	4	4	14.0573	NC_002929	538973	539573	6.52016	1	1	3.51111	NC_002929	538973	539573	32.4398	5	5	17.7326	NC_002929	538973	539573	22.216	17.1741	2	2
BP0531	12.0249	0	2.59276	2.83164	0.796341	2.57096	2.58291e-06	1	1	UniProtKB	Q7VSA6	BP0531			0030288 // outer membrane-bounded periplasmic space (GO_REF:0000001 [IEA] InterPro:IPR005064)		Putative exported protein		protein	taxon:257313	20170607	UniProt			4.24661	1	1	2.15603	NC_002929	539845	540823	0	0	0	0	NC_002929	539845	540823	0	0	0	0	NC_002929	539845	540823	1.41554	0	0	0
BP0532	13.2436	2.82773	4.941	2.88526	0.559054	2.43781	4.28182e-06	1	0.948817	UniProtKB	Q7VSA5	BP0532		0008152 // metabolic process (GO_REF:0000001 [IEA] InterPro:IPR025110|InterPro:IPR020845|InterPro:IPR000873)		0016874 // ligase activity (GO_REF:0000001 [IEA] InterPro:IPR025110|InterPro:IPR020845|InterPro:IPR000873)	Putative substrate-CoA ligase		protein	taxon:257313	20170607	UniProt			5.34516	2	2	2.71377	NC_002929	540857	542411	2.51743	1	1	1.35564	NC_002929	540857	542411	0	0	0	0	NC_002929	540857	542411	2.62086	3.31547	1	1
BP0533	10.5068	0	-3.50228	#DIV/0!	0.350412	-31.9639	-3.83201e-06	1	0.831362	UniProtKB	Q7VSA4	BP0533		0006355 // regulation of transcription, DNA-dependent (GO_REF:0000001 [IEA] InterPro:IPR029016|InterPro:IPR014757|InterPro:IPR005471|InterPro:IPR011991) /// 0006351 // transcription, DNA-dependent (GO_REF:0000001 [IEA] InterPro:IPR029016|InterPro:IPR014757|InterPro:IPR005471|InterPro:IPR011991)		0003677 // DNA binding (GO_REF:0000001 [IEA] InterPro:IPR029016|InterPro:IPR014757|InterPro:IPR005471|InterPro:IPR011991)	Probable transcriptional regulator		protein	taxon:257313	20170927	UniProt			0	0	0	0	NC_002929	542418	543159	0	0	0	0	NC_002929	542418	543159	10.5068	2	2	5.74336	NC_002929	542418	543159	3.50228	0	0	0
BP0534	552.701	332.123	423.485	4.77526	2.58518e-05	4.06242	0.00037803	0.0996844	0.00103838	UniProtKB	Q7VSA3	BP0534		0008152 // metabolic process (GO_REF:0000001 [IEA] InterPro:IPR029045|InterPro:IPR001753)		0016853 // isomerase activity (GO_REF:0000001 [IEA] InterPro:IPR029045|InterPro:IPR001753)	Probable enoyl-CoA hydratase/isomerase		protein	taxon:257313	20170607	UniProt			81.4351	15	15	41.345	NC_002929	543182	543947	132.96	26	26	71.5991	NC_002929	543182	543947	122.126	24	24	66.7581	NC_002929	543182	543947	112.174	518.592	77	77
BP0535	693.778	269.594	406.087	3.11632	0.00587669	2.67358	0.000353175	1	0.0730985	UniProtKB	Q7VSA2	BP0535				0004601 // peroxidase activity (GO_REF:0000001 [ISS] InterPro:IPR029032|InterPro:IPR004675|InterPro:IPR003779) /// 0051920 // peroxiredoxin activity (GO_REF:0000001 [ISS] InterPro:IPR029032|InterPro:IPR004675|InterPro:IPR003779)	Alkyl hydroperoxide reductase AhpD (EC 1.11.1.15)		protein	taxon:257313	20170607	UniProt			111.246	9	9	56.4803	NC_002929	543991	544327	197.933	17	17	106.587	NC_002929	543991	544327	266.47	23	23	145.661	NC_002929	543991	544327	191.883	521.358	34	34
BP0536	37.1234	1.68006	14.8002	1.57552	0.616697	1.29888	8.45623e-06	1	0.971398																26.7948	6	6	13.6039	NC_002929	544380	545310	25.2393	6	6	13.5914	NC_002929	544380	545310	25.1147	6	6	13.7285	NC_002929	544380	545310	25.7163	16.6201	3	3
BP0537	0	0	0	1	1	1	0	1	1																0	0	0	0	NC_002929	545269	546220	0	0	0	0	NC_002929	545269	546220	0	0	0	0	NC_002929	545269	546220	0	0	0	0
BP0538	15.556	3.56821	6.80813	1.96579	0.63437	1.64596	5.02529e-06	1	0.976831	UniProtKB	Q7VSA1	BP0538		0006525 // arginine metabolic process (GO_REF:0000001 [ISS] InterPro:IPR014033|InterPro:IPR006035|InterPro:IPR020855)		0004053 // arginase activity (GO_REF:0000001 [ISS] InterPro:IPR014033|InterPro:IPR006035|InterPro:IPR020855) /// 0046872 // metal ion binding (GO_REF:0000001 [ISS] InterPro:IPR014033|InterPro:IPR006035|InterPro:IPR020855)	Arginase (EC 3.5.3.1)		protein	taxon:257313	20170927	UniProt			8.78982	2	2	4.46264	NC_002929	546338	547283	0	0	0	0	NC_002929	546338	547283	12.358	3	3	6.75528	NC_002929	546338	547283	7.04928	10.9042	2	2
BP0540	0	0	0	1	1	1	0	1	1																0	0	0	0	NC_002929	548682	549633	0	0	0	0	NC_002929	548682	549633	0	0	0	0	NC_002929	548682	549633	0	0	0	0
BP0541	24.6941	7.80243	8.88071	1.56299	0.704551	1.30613	5.29949e-06	1	1	UniProtKB	Q7VS99	BP0541		0006351 // transcription, DNA-dependent (GO_REF:0000001 [IEA] InterPro:IPR011711|InterPro:IPR008920|InterPro:IPR000524|InterPro:IPR011991)		0003677 // DNA binding (GO_REF:0000001 [IEA] InterPro:IPR011711|InterPro:IPR008920|InterPro:IPR000524|InterPro:IPR011991) /// 0003700 // sequence-specific DNA binding transcription factor activity (GO_REF:0000001 [IEA] InterPro:IPR011711|InterPro:IPR008920|InterPro:IPR000524|InterPro:IPR011991)	Probable transcriptional regulator		protein	taxon:257313	20170927	UniProt			18.4586	3	3	9.37154	NC_002929	549629	550304	5.79569	1	1	3.12098	NC_002929	549629	550304	23.0683	4	4	12.6099	NC_002929	549629	550304	15.7742	15.2659	2	2
BP0542	17.7114	0	5.90379	#DIV/0!	0.283131	49.8804	6.04932e-06	1	0.766276	UniProtKB	Q7VS98	BP0542			0030288 // outer membrane-bounded periplasmic space (GO_REF:0000001 [IEA] InterPro:IPR005064)		Putative exported protein		protein	taxon:257313	20170607	UniProt			0	0	0	0	NC_002929	550388	551384	0	0	0	0	NC_002929	550388	551384	0	0	0	0	NC_002929	550388	551384	0	0	0	0
BP0543	4.55827	0	1.51942	#DIV/0!	0.556541	13.5174	1.54912e-06	1	0.947186	UniProtKB	Q7VS97	BP0543				0016491 // oxidoreductase activity (GO_REF:0000001 [IEA] InterPro:IPR006076|InterPro:IPR023753)	Uncharacterized protein		protein	taxon:257313	20170607	UniProt			0	0	0	0	NC_002929	551538	552828	0	0	0	0	NC_002929	551538	552828	0	0	0	0	NC_002929	551538	552828	0	0	0	0
BP0544	30.6259	0	10.2086	#DIV/0!	0.143554	85.5683	1.0466e-05	1	0.566574	UniProtKB	Q7VS96	BP0544		0006725 // cellular aromatic compound metabolic process (GO_REF:0000001 [IEA] InterPro:IPR004370|InterPro:IPR014347)		0016853 // isomerase activity (GO_REF:0000001 [IEA] InterPro:IPR004370|InterPro:IPR014347)	Putative 4-oxalocrotonate tautomerase		protein	taxon:257313	20170607	UniProt			0	0	0	0	NC_002929	553079	553271	0	0	0	0	NC_002929	553079	553271	0	0	0	0	NC_002929	553079	553271	0	0	0	0
BP0546	91.6223	20.9199	-30.3613	-1.68927	0.134147	-1.94064	-3.97918e-05	1	0.548102	UniProtKB	Q7VS94	BP0546		0006826 // iron ion transport (GO_REF:0000001 [IEA] InterPro:IPR002024|InterPro:IPR014490|InterPro:IPR009040|InterPro:IPR009078|InterPro:IPR012347|InterPro:IPR008331) /// 0006879 // cellular iron ion homeostasis (GO_REF:0000001 [IEA] InterPro:IPR002024|InterPro:IPR014490|InterPro:IPR009040|InterPro:IPR009078|InterPro:IPR012347|InterPro:IPR008331)	0005623 // cell (GO_REF:0000001 [IEA] InterPro:IPR002024|InterPro:IPR014490|InterPro:IPR009040|InterPro:IPR009078|InterPro:IPR012347|InterPro:IPR008331)	0008199 // ferric iron binding (GO_REF:0000001 [IEA] InterPro:IPR002024|InterPro:IPR014490|InterPro:IPR009040|InterPro:IPR009078|InterPro:IPR012347|InterPro:IPR008331)	Bacterioferritin		protein	taxon:257313	20170607	UniProt			65.5767	9	9	33.2936	NC_002929	554767	555337	116.676	17	17	62.8303	NC_002929	554767	555337	40.9766	6	6	22.3991	NC_002929	554767	555337	74.4099	45.1951	5	5
BP0547	78.3961	17.7192	-38.8104	-4.65464	0.00336321	-5.42329	-4.46237e-05	1	0.0487538	UniProtKB	Q7VS93	BP0547		0009691 // cytokinin biosynthetic process (GO_REF:0000001 [ISS] InterPro:IPR005269|InterPro:IPR031100)		0016787 // hydrolase activity (GO_REF:0000001 [ISS] InterPro:IPR005269|InterPro:IPR031100)	Cytokinin riboside 5'-monophosphate phosphoribohydrolase (EC 3.2.2.n1)		protein	taxon:257313	20170607	UniProt			35.3162	5	5	17.9302	NC_002929	555517	556105	86.4919	13	13	46.5759	NC_002929	555517	556105	26.4815	4	4	14.4756	NC_002929	555517	556105	49.4299	8.76232	1	1
BP0548	34.4377	10.9129	-13.2094	-2.9177	0.165569	-3.7832	-1.6132e-05	1	0.604578																34.4377	5	5	17.4842	NC_002929	556111	556714	6.48772	1	1	3.49364	NC_002929	556111	556714	19.3671	3	3	10.5866	NC_002929	556111	556714	20.0975	0	0	0
BP0549	23.5262	3.02495	2.77359	1.34447	0.898264	1.21325	1.91742e-06	1	1	UniProtKB	Q7VS91	BP0549				0016787 // hydrolase activity (GO_REF:0000001 [IEA] InterPro:IPR023214)	Probable haloacid dehalogenase-like hydrolase		protein	taxon:257313	20170607	UniProt			6.32145	1	1	3.20943	NC_002929	556710	557367	11.909	2	2	6.41298	NC_002929	556710	557367	5.92508	1	1	3.23883	NC_002929	556710	557367	8.05183	23.5262	3	3
BP0550	26.8801	6.34188	-2.07522	-1.1074	0.675411	-1.32473	-5.72782e-06	1	0.986029	UniProtKB	Q7VS90	BP0550				0048037 // cofactor binding (GO_REF:0000001 [IEA] InterPro:IPR024029|InterPro:IPR011576|InterPro:IPR012349)	Uncharacterized protein		protein	taxon:257313	20170705	UniProt			33.1195	5	5	16.815	NC_002929	557363	557990	6.23938	1	1	3.35991	NC_002929	557363	557990	24.8343	4	4	13.5752	NC_002929	557363	557990	21.3977	16.4346	2	2
BP0553	15.6359	4.9171	1.61246	1.25519	0.969989	1.08943	6.39125e-07	1	1																3.3199	1	1	1.68553	NC_002929	559630	560881	15.6359	5	5	8.41992	NC_002929	559630	560881	0	0	0	0	NC_002929	559630	560881	6.31859	8.237	2	2
BP0557	123.022	86.1333	-98.0231	-6.16442	0.000894177	-7.25235	-0.000110663	1	0.0181471	UniProtKB	Q7VS84	BP0557			0016021 // integral to membrane (GO_REF:0000001 [IEA] InterPro:)		Putative membrane protein		protein	taxon:257313	20170607	UniProt			121.897	14	14	61.8875	NC_002929	563880	564357	123.022	15	15	66.2473	NC_002929	563880	564357	106.093	13	13	57.9934	NC_002929	563880	564357	117.004	0	0	0
BP0558	492.306	355.189	-402.99	-7.71192	3.18516e-11	-9.47379	-0.000454625	1.2282e-07	6.65011e-09	UniProtKB	Q7VS83	BP0558				0005215 // transporter activity (GO_REF:0000001 [ISS] InterPro:IPR018313|InterPro:IPR001638)	Amino acid-binding periplasmic protein		protein	taxon:257313	20170607	UniProt			441.047	108	108	223.922	NC_002929	564391	565408	526.998	137	137	283.789	NC_002929	564391	565408	421.048	110	110	230.158	NC_002929	564391	565408	463.031	65.8595	13	13
BP0559	21.1932	3.22639	2.59318	1.17366	0.922213	-1.0868	-1.31809e-06	1	1	UniProtKB	Q7VS82	BP0559		0009058 // biosynthetic process (GO_REF:0000001 [IEA] InterPro:IPR004839|InterPro:IPR015424|InterPro:IPR015421|InterPro:IPR015422)		0030170 // pyridoxal phosphate binding (GO_REF:0000001 [IEA] InterPro:IPR004839|InterPro:IPR015424|InterPro:IPR015421|InterPro:IPR015422) /// 0008483 // transaminase activity (GO_REF:0000001 [IEA] InterPro:IPR004839|InterPro:IPR015424|InterPro:IPR015421|InterPro:IPR015422)	Probable aminotransferase		protein	taxon:257313	20170607	UniProt			13.3758	4	4	6.79097	NC_002929	565521	566763	15.7492	5	5	8.48094	NC_002929	565521	566763	15.6714	5	5	8.56648	NC_002929	565521	566763	14.9321	12.445	3	3
BP0560	40.1422	7.04594	23.9688	2.17706	0.223919	1.82054	1.84365e-05	1	0.689892																17.426	3	3	8.84726	NC_002929	567024	567739	21.8858	4	4	11.7855	NC_002929	567024	567739	21.7778	4	4	11.9044	NC_002929	567024	567739	20.3632	28.8237	4	4
BP0561	15.8823	7.14319	8.93209	1.43106	0.739306	1.20182	4.6003e-06	1	1	UniProtKB	Q7VS81	BP0561			0030288 // outer membrane-bounded periplasmic space (GO_REF:0000001 [IEA] InterPro:IPR005064)		Putative exported protein		protein	taxon:257313	20170607	UniProt			25.7962	6	6	13.0969	NC_002929	567896	568862	20.2489	5	5	10.9041	NC_002929	567896	568862	16.1192	4	4	8.81123	NC_002929	567896	568862	20.7214	32.0015	6	6
BP0562	196.855	150.873	-126.332	-1.70903	0.0460788	-1.97993	-0.000165236	1	0.302692																287.009	34	34	145.716	NC_002929	568908	569400	294.202	37	37	158.428	NC_002929	568908	569400	332.311	42	42	181.651	NC_002929	568908	569400	304.507	136.136	13	13
BP0563	9.22931	4.32531	-5.96713	#DIV/0!	0.0510522	-53.5469	-6.50307e-06	1	0.318891	UniProtKB	Q7VS79	BP0563		0006351 // transcription, DNA-dependent (GO_REF:0000001 [IEA] InterPro:IPR017685|InterPro:IPR005119|InterPro:IPR000847|InterPro:IPR011991)		0003677 // DNA binding (GO_REF:0000001 [IEA] InterPro:IPR017685|InterPro:IPR005119|InterPro:IPR000847|InterPro:IPR011991) /// 0003700 // sequence-specific DNA binding transcription factor activity (GO_REF:0000001 [IEA] InterPro:IPR017685|InterPro:IPR005119|InterPro:IPR000847|InterPro:IPR011991)	Probable LysR-family transcriptional regulator		protein	taxon:257313	20170927	UniProt			9.22931	2	2	4.68577	NC_002929	569495	570395	4.34677	1	1	2.34074	NC_002929	569495	570395	4.32531	1	1	2.36435	NC_002929	569495	570395	5.96713	0	0	0
BP0564	24.303	4.62278	7.46521	4.42956	0.461974	3.94427	7.25232e-06	1	0.902417	UniProtKB	Q7VS78	BP0564		0006865 // amino acid transport (GO_REF:0000001 [IEA] InterPro:IPR001123)	0005886 // plasma membrane (GO_REF:0000001 [IEA] InterPro:IPR001123) /// 0016021 // integral to membrane (GO_REF:0000001 [IEA] InterPro:IPR001123)		Probable transporter		protein	taxon:257313	20170607	UniProt			6.53017	1	1	3.3154	NC_002929	570524	571160	0	0	0	0	NC_002929	570524	571160	0	0	0	0	NC_002929	570524	571160	2.17672	24.303	3	3
BP0565	0	0	0	1	1	1	0	1	1																0	0	0	0	NC_002929	571156	572107	0	0	0	0	NC_002929	571156	572107	0	0	0	0	NC_002929	571156	572107	0	0	0	0
BP0566	109.235	57.0683	80.3534	26.3754	5.08404e-07	21.9129	7.51496e-05	0.00196041	3.77001e-05	UniProtKB	Q7VS77	BP0566				0051213 // dioxygenase activity (GO_REF:0000001 [IEA] InterPro:IPR029068|InterPro:IPR025870)	Putative dioxygenase		protein	taxon:257313	20170607	UniProt			4.89186	1	1	2.48362	NC_002929	572241	573090	4.60788	1	1	2.48135	NC_002929	572241	573090	0	0	0	0	NC_002929	572241	573090	3.16658	109.235	18	18
BP0567	24.506	5.01001	6.08165	2.81634	0.677518	1.97553	3.73521e-06	1	0.986029																0	0	0	0	NC_002929	573223	574000	5.03487	1	1	2.71128	NC_002929	573223	574000	5.01001	1	1	2.73863	NC_002929	573223	574000	3.34829	0	0	0
BP0568	24.7161	8.51792	-7.69578	-2.09819	0.435725	-2.28737	-9.10271e-06	1	0.887563	UniProtKB	Q7VS75	BP0568		0006865 // amino acid transport (GO_REF:0000001 [IEA] InterPro:IPR001123)	0005886 // plasma membrane (GO_REF:0000001 [IEA] InterPro:IPR001123) /// 0016021 // integral to membrane (GO_REF:0000001 [IEA] InterPro:IPR001123)		Putative amino acid efflux protein		protein	taxon:257313	20170607	UniProt			13.1847	2	2	6.69396	NC_002929	574045	574675	6.20967	1	1	3.34391	NC_002929	574045	574675	24.7161	4	4	13.5106	NC_002929	574045	574675	14.7035	16.3563	2	2
BP0569	29.8895	6.61213	7.5548	1.83734	0.711771	1.40566	4.05112e-06	1	1	UniProtKB	Q7VS74	BP0569		0006355 // regulation of transcription, DNA-dependent (GO_REF:0000001 [ISS] InterPro:IPR018314|InterPro:IPR001678|InterPro:IPR006027|InterPro:IPR023267|InterPro:IPR004573|InterPro:IPR029063)	0005737 // cytoplasm (GO_REF:0000001 [ISS] InterPro:IPR018314|InterPro:IPR001678|InterPro:IPR006027|InterPro:IPR023267|InterPro:IPR004573|InterPro:IPR029063)	0003723 // RNA binding (GO_REF:0000001 [ISS] InterPro:IPR018314|InterPro:IPR001678|InterPro:IPR006027|InterPro:IPR023267|InterPro:IPR004573|InterPro:IPR029063) /// 0008649 // rRNA methyltransferase activity (GO_REF:0000001 [ISS] InterPro:IPR018314|InterPro:IPR001678|InterPro:IPR006027|InterPro:IPR023267|InterPro:IPR004573|InterPro:IPR029063)	Uncharacterized protein		protein	taxon:257313	20170607	UniProt			12.444	4	4	6.31789	NC_002929	574782	576117	8.79122	3	3	4.73408	NC_002929	574782	576117	5.83188	2	2	3.18788	NC_002929	574782	576117	9.02237	15.4374	4	4
BP0570	31.8038	10.7524	-0.332714	-1.02683	0.833203	-1.25858	-2.89892e-06	1	1																0	0	0	0	NC_002929	576135	576747	6.39231	1	1	3.44226	NC_002929	576135	576747	31.8038	5	5	17.3849	NC_002929	576135	576747	12.732	16.8374	2	2
BP0571	19.3322	7.22483	-8.07014	-1.58161	0.278295	-1.95703	-1.18046e-05	1	0.75999	UniProtKB	Q7VS72	BP0571			0016021 // integral to membrane (GO_REF:0000001 [IEA] InterPro:IPR003660|InterPro:IPR003594|InterPro:IPR005467|InterPro:IPR003661|InterPro:IPR000014|InterPro:IPR013656|InterPro:IPR004358|InterPro:IPR017232) /// 0005622 // intracellular (GO_REF:0000001 [IEA] InterPro:IPR003660|InterPro:IPR003594|InterPro:IPR005467|InterPro:IPR003661|InterPro:IPR000014|InterPro:IPR013656|InterPro:IPR004358|InterPro…	0000155 // phosphorelay sensor kinase activity (GO_REF:0000001 [IEA] InterPro:IPR003660|InterPro:IPR003594|InterPro:IPR005467|InterPro:IPR003661|InterPro:IPR000014|InterPro:IPR013656|InterPro:IPR004358|InterPro:IPR017232) /// 0005524 // ATP binding (GO_REF:0000001 [IEA] InterPro:IPR003660|InterPro:IPR003594|InterPro:IPR005467|InterPro:IPR003661|InterPro:IPR000014|InterPro:IPR013656|InterPro:IPR00…	Putative two-component sensor kinase		protein	taxon:257313	20170927	UniProt			26.9688	15	15	13.6922	NC_002929	576743	579053	22.0161	13	13	11.8557	NC_002929	576743	579053	16.8519	10	10	9.21175	NC_002929	576743	579053	21.9456	13.3824	6	6
BP0572	74.4711	13.0074	3.03698	1.02392	0.560515	-1.19774	-2.29683e-05	1	0.949207	UniProtKB	Q7VS71	BP0572		0000160 // phosphorelay signal transduction system (GO_REF:0000001 [IEA] InterPro:IPR011006|InterPro:IPR009057|InterPro:IPR001789)	0005622 // intracellular (GO_REF:0000001 [IEA] InterPro:IPR011006|InterPro:IPR009057|InterPro:IPR001789)	0003677 // DNA binding (GO_REF:0000001 [IEA] InterPro:IPR011006|InterPro:IPR009057|InterPro:IPR001789)	Putative two-component response regulator		protein	taxon:257313	20170830	UniProt			126.401	21	21	64.1747	NC_002929	579063	579753	113.394	20	20	61.0627	NC_002929	579063	579753	141.043	25	25	77.0983	NC_002929	579063	579753	126.946	119.472	16	16
BP0575	40.6862	11.0091	22.8354	9.236	0.0669999	7.12812	1.93543e-05	1	0.36875	UniProtKB	Q7VS68	BP0575		0006351 // transcription, DNA-dependent (GO_REF:0000001 [IEA] InterPro:IPR000835|InterPro:IPR011991)		0003700 // sequence-specific DNA binding transcription factor activity (GO_REF:0000001 [IEA] InterPro:IPR000835|InterPro:IPR011991) /// 0003677 // DNA binding (GO_REF:0000001 [IEA] InterPro:IPR000835|InterPro:IPR011991)	Probable MarR-family transcriptional regulator		protein	taxon:257313	20170927	UniProt			0	0	0	0	NC_002929	582792	583260	0	0	0	0	NC_002929	582792	583260	8.31791	1	1	4.54682	NC_002929	582792	583260	2.77264	11.0091	1	1
BP0576	25.6002	7.17906	8.66709	1.81691	0.63773	1.42025	4.9349e-06	1	0.978936																8.33974	2	2	4.23413	NC_002929	583267	584263	7.85561	2	2	4.23025	NC_002929	583267	584263	15.6337	4	4	8.54584	NC_002929	583267	584263	10.6097	15.5188	3	3
BP0577	19.6006	0	4.2262	2.83164	0.704619	2.62142	4.21722e-06	1	1																6.92198	1	1	3.51433	NC_002929	584396	584996	0	0	0	0	NC_002929	584396	584996	0	0	0	0	NC_002929	584396	584996	2.30733	0	0	0
BP0578	16.0506	4.04235	2.64862	1.98039	0.816433	1.73799	2.29826e-06	1	1	UniProtKB	Q7VS65	BP0578				0016787 // hydrolase activity (GO_REF:0000001 [IEA] InterPro:IPR032465|InterPro:IPR006680|InterPro:IPR032466) /// 0016831 // carboxy-lyase activity (GO_REF:0000001 [IEA] InterPro:IPR032465|InterPro:IPR006680|InterPro:IPR032466)	Uncharacterized protein		protein	taxon:257313	20170607	UniProt			0	0	0	0	NC_002929	585319	586282	4.0624	1	1	2.18761	NC_002929	585319	586282	4.04235	1	1	2.20967	NC_002929	585319	586282	2.70158	16.0506	3	3
BP0580	5.80522	3.58547	1.53995	1.96835	0.88432	1.4748	9.03247e-07	1	1																0	0	0	0	NC_002929	587079	587899	4.77085	0	1	2.5691	NC_002929	587079	587899	0	0	0	0	NC_002929	587079	587899	1.59028	0	0	0
BP0581	24.1464	6.19418	-0.647971	-1.07479	0.897836	-1.20574	-1.73694e-06	1	1																24.1464	0	6	12.2593	NC_002929	587926	588958	3.79079	0	1	2.04134	NC_002929	587926	588958	0	0	0	0	NC_002929	587926	588958	9.31241	9.98496	0	2
BP0582	9.51484	6.33025	-1.17859	-1.37161	0.90384	-1.45588	-1.53169e-06	1	1	UniProtKB	Q7TTD2	BP0582		0008152 // metabolic process (GO_REF:0000001 [IEA] InterPro:IPR000868)		0003824 // catalytic activity (GO_REF:0000001 [IEA] InterPro:IPR000868)	Putative isochorismatase		protein	taxon:257313	20170607	UniProt			6.72037	0	1	3.41197	NC_002929	588973	589591	6.33025	0	1	3.40884	NC_002929	588973	589591	0	0	0	0	NC_002929	588973	589591	4.35021	0	0	0
BP0583	19.9699	0	8.55592	#DIV/0!	0.0930577	69.9074	8.52781e-06	1	0.448538	UniProtKB	Q7VS64	BP0583		0006725 // cellular aromatic compound metabolic process (GO_REF:0000001 [IEA] InterPro:IPR032710|InterPro:IPR000391) /// 0055114 // oxidation-reduction process (GO_REF:0000001 [IEA] InterPro:IPR032710|InterPro:IPR000391)		0003824 // catalytic activity (GO_REF:0000001 [IEA] InterPro:IPR032710|InterPro:IPR000391)	Probable ring hydroxylating beta subunit		protein	taxon:257313	20170607	UniProt			0	0	0	0	NC_002929	589661	590177	0	0	0	0	NC_002929	589661	590177	0	0	0	0	NC_002929	589661	590177	0	19.9699	2	2
BP0584	22.7914	3.01766	13.2479	14.1704	0.122312	11.8323	1.32667e-05	1	0.521515	UniProtKB	Q7VS63	BP0584		0019439 // aromatic compound catabolic process (GO_REF:0000001 [IEA] InterPro:IPR017941|InterPro:IPR015881|InterPro:IPR015879|InterPro:IPR001663)		0051537 // 2 iron, 2 sulfur cluster binding (GO_REF:0000001 [IEA] InterPro:IPR017941|InterPro:IPR015881|InterPro:IPR015879|InterPro:IPR001663) /// 0005506 // iron ion binding (GO_REF:0000001 [IEA] InterPro:IPR017941|InterPro:IPR015881|InterPro:IPR015879|InterPro:IPR001663) /// 0016708 // oxidoreductase activity, acting on paired donors, with incorporation or reduction of molecular oxygen, NAD(P)H…	Probable Ring hydroxylating alpha subunit		protein	taxon:257313	20170607	UniProt			0	0	0	0	NC_002929	590191	591481	0	0	0	0	NC_002929	590191	591481	3.01766	1	1	1.64955	NC_002929	590191	591481	1.00589	19.9699	5	5
BP0585	4.07937	0	0.263672	1.24055	1	1.12454	1.62082e-07	1	1	UniProtKB	Q7VS62	BP0585				0016491 // oxidoreductase activity (GO_REF:0000001 [IEA] InterPro:IPR023753|InterPro:IPR016156|InterPro:IPR028202) /// 0050660 // flavin adenine dinucleotide binding (GO_REF:0000001 [IEA] InterPro:IPR023753|InterPro:IPR016156|InterPro:IPR028202)	Putative ferredoxin reductase		protein	taxon:257313	20170607	UniProt			3.28835	1	1	1.66951	NC_002929	591516	592779	0	0	0	0	NC_002929	591516	592779	0	0	0	0	NC_002929	591516	592779	1.09612	4.07937	1	1
BP0586	56.5401	0	18.8467	#DIV/0!	0.0355846	157.176	1.93279e-05	1	0.260864	UniProtKB	Q7VS61	BP0586				0051537 // 2 iron, 2 sulfur cluster binding (GO_REF:0000001 [IEA] InterPro:IPR017941) /// 0016491 // oxidoreductase activity (GO_REF:0000001 [IEA] InterPro:IPR017941)	Ferredoxin		protein	taxon:257313	20170607	UniProt			0	0	0	0	NC_002929	592781	593093	0	0	0	0	NC_002929	592781	593093	0	0	0	0	NC_002929	592781	593093	0	0	0	0
BP0589	10.7359	4.00753	-4.58042	-1.7243	0.461188	-1.97869	-5.94207e-06	1	0.902253	UniProtKB	Q7VS60	BP0589		0006810 // transport (GO_REF:0000001 [ISS] InterPro:IPR026289|InterPro:IPR006311|InterPro:IPR018389)	0030288 // outer membrane-bounded periplasmic space (GO_REF:0000001 [ISS] InterPro:IPR026289|InterPro:IPR006311|InterPro:IPR018389)	0046872 // metal ion binding (GO_REF:0000001 [ISS] InterPro:IPR026289|InterPro:IPR006311|InterPro:IPR018389)	Putative exported protein		protein	taxon:257313	20170607	UniProt			15.0478	4	4	7.63984	NC_002929	593562	594666	7.08713	2	2	3.81642	NC_002929	593562	594666	10.5782	3	3	5.78237	NC_002929	593562	594666	10.9044	9.33377	2	2
BP0590	14.0015	7.14074	-9.24214	-3.98189	0.180656	-4.26112	-1.04312e-05	1	0.629275	UniProtKB	Q7VS59	BP0590				0016491 // oxidoreductase activity (GO_REF:0000001 [IEA] InterPro:IPR000674|InterPro:IPR008274)	Oxidoreductase, large chain		protein	taxon:257313	20170607	UniProt			14.0015	8	8	7.10863	NC_002929	594695	597068	11.5401	7	7	6.21435	NC_002929	594695	597068	11.4831	7	7	6.27703	NC_002929	594695	597068	12.3416	4.34239	2	2
BP0591	18.4668	5.25004	2.87258	1.36058	0.845369	1.24568	2.16518e-06	1	1	UniProtKB	Q7VS58	BP0591				0050660 // flavin adenine dinucleotide binding (GO_REF:0000001 [IEA] InterPro:IPR005107|InterPro:IPR016169|InterPro:IPR016166|InterPro:IPR016167|InterPro:IPR002346) /// 0016614 // oxidoreductase activity, acting on CH-OH group of donors (GO_REF:0000001 [IEA] InterPro:IPR005107|InterPro:IPR016169|InterPro:IPR016166|InterPro:IPR016167|InterPro:IPR002346)	Oxidoreductase, medium chain		protein	taxon:257313	20170607	UniProt			9.92399	2	2	5.03846	NC_002929	597064	597901	4.67395	1	1	2.51692	NC_002929	597064	597901	9.30175	2	2	5.08462	NC_002929	597064	597901	7.96656	18.4668	3	3
BP0592	34.9595	19.758	-24.0859	-9.33057	0.0241722	-10.0659	-2.66292e-05	1	0.201906	UniProtKB	Q7VS57	BP0592				0016491 // oxidoreductase activity (GO_REF:0000001 [IEA] InterPro:IPR002888|InterPro:IPR001041|InterPro:IPR006058|InterPro:IPR012675|InterPro:IPR010419|InterPro:IPR023393) /// 0009055 // electron carrier activity (GO_REF:0000001 [IEA] InterPro:IPR002888|InterPro:IPR001041|InterPro:IPR006058|InterPro:IPR012675|InterPro:IPR010419|InterPro:IPR023393) /// 0046872 // metal ion binding (GO_REF:0000001 …	Putative iron-sulfur binding protein		protein	taxon:257313	20170607	UniProt			34.9595	10	10	17.7491	NC_002929	597897	599085	19.758	6	6	10.6397	NC_002929	597897	599085	26.214	8	8	14.3294	NC_002929	597897	599085	26.9772	8.67381	2	2
BP0593	15.0211	3.78307	2.47873	1.98039	0.801747	1.73579	2.15018e-06	1	1	UniProtKB	Q7VS56	BP0593		0009228 // thiamine biosynthetic process (GO_REF:0000001 [IEA] InterPro:IPR027939|InterPro:IPR015168)			Putative exported protein		protein	taxon:257313	20170607	UniProt			0	0	0	0	NC_002929	599119	600148	3.80184	1	1	2.04729	NC_002929	599119	600148	3.78307	1	1	2.06794	NC_002929	599119	600148	2.5283	15.0211	3	3
BP0594	19.5903	7.45269	5.70879	2.72704	0.637619	2.38649	5.30205e-06	1	0.978936	UniProtKB	Q7VS55	BP0594				0016887 // ATPase activity (GO_REF:0000001 [IEA] InterPro:IPR003593|InterPro:IPR003439|InterPro:IPR017871|InterPro:IPR027417) /// 0005524 // ATP binding (GO_REF:0000001 [IEA] InterPro:IPR003593|InterPro:IPR003439|InterPro:IPR017871|InterPro:IPR027417)	Probable ABC transporter, ATP-binding component		protein	taxon:257313	20170607	UniProt			0	0	0	0	NC_002929	600144	600933	9.91659	2	2	5.34009	NC_002929	600144	600933	0	0	0	0	NC_002929	600144	600933	3.30553	19.5903	3	3
BP0595	15.1942	0	7.28363	#DIV/0!	0.112919	60.6069	7.3768e-06	1	0.494229	UniProtKB	Q7VS54	BP0595		0006810 // transport (GO_REF:0000001 [ISS] InterPro:IPR000515)	0005886 // plasma membrane (GO_REF:0000001 [ISS] InterPro:IPR000515) /// 0016021 // integral to membrane (GO_REF:0000001 [ISS] InterPro:IPR000515)		ABC transporter, permease component		protein	taxon:257313	20170607	UniProt			0	0	0	0	NC_002929	600929	601703	0	0	0	0	NC_002929	600929	601703	0	0	0	0	NC_002929	600929	601703	0	6.65664	1	1
BP0596	60.6685	24.5345	46.0317	#DIV/0!	1.96942e-07	340.571	4.20244e-05	0.000759409	1.61576e-05	UniProtKB	Q7VS53	BP0596			0016021 // integral to membrane (GO_REF:0000001 [IEA] InterPro:IPR007387)		Putative membrane protein		protein	taxon:257313	20170607	UniProt			0	0	0	0	NC_002929	601742	602372	0	0	0	0	NC_002929	601742	602372	0	0	0	0	NC_002929	601742	602372	0	24.5345	0	3
BP0597	34.1619	14.1776	9.85596	2.57513	0.587698	2.3292	9.26494e-06	1	0.960467	UniProtKB	Q7VS52	BP0597			0016021 // integral to membrane (GO_REF:0000001 [IEA] InterPro:IPR010656|InterPro:IPR004681)		Putative membrane protein		protein	taxon:257313	20170607	UniProt			0	0	0	0	NC_002929	602374	604033	0	0	0	0	NC_002929	602374	604033	18.7717	2	8	10.2612	NC_002929	602374	604033	6.25723	34.1619	0	11
BP0598	68.2003	3.42973	9.14327	1.15845	0.956303	-1.02662	-1.64351e-06	1	1	UniProtKB	Q7VS51	BP0598		0042398 // cellular modified amino acid biosynthetic process (GO_REF:0000001 [ISS] InterPro:IPR006336|InterPro:IPR015422|InterPro:IPR011793)		0004357 // glutamate-cysteine ligase activity (GO_REF:0000001 [ISS] InterPro:IPR006336|InterPro:IPR015422|InterPro:IPR011793) /// 0005524 // ATP binding (GO_REF:0000001 [ISS] InterPro:IPR006336|InterPro:IPR015422|InterPro:IPR011793)	Putative glutamate--cysteine ligase 2 (EC 6.3.2.2) (Gamma-glutamylcysteine synthetase 2) (GCS 2) (Gamma-GCS 2)		protein	taxon:257313	20170607	UniProt			56.8472	17	17	28.8616	NC_002929	604381	605623	59.8468	19	19	32.2276	NC_002929	604381	605623	56.4171	18	18	30.8393	NC_002929	604381	605623	57.7037	103.709	25	25
BP0599	63.7929	16.9757	19.8657	1.82099	0.508564	1.42463	1.13463e-05	1	0.929682																13.4844	3	3	6.84609	NC_002929	605638	606562	25.4032	6	6	13.6796	NC_002929	605638	606562	33.7037	8	8	18.4235	NC_002929	605638	606562	24.1971	16.7281	3	3
BP0600	15.4806	0	5.1602	#DIV/0!	0.341445	32.3323	3.8776e-06	1	0.825398	UniProtKB	Q7VS49	BP0600		0009116 // nucleoside metabolic process (GO_REF:0000001 [IEA] InterPro:IPR000836|InterPro:IPR029057)			Uncharacterized protein		protein	taxon:257313	20170607	UniProt			0	0	0	0	NC_002929	606769	607384	0	0	0	0	NC_002929	606769	607384	0	0	0	0	NC_002929	606769	607384	0	0	0	0
BP0601	60.6405	10.9389	25.2663	10.1712	0.0659323	7.38096	2.00294e-05	1	0.366862																0	0	0	0	NC_002929	607458	607929	0	0	0	0	NC_002929	607458	607929	8.26493	1	1	4.51786	NC_002929	607458	607929	2.75498	10.9389	1	1
BP0602	14.8195	8.7897	-3.0805	-1.17093	0.545246	-1.4365	-7.08802e-06	1	0.942492																12.4845	3	3	6.33847	NC_002929	607947	608945	23.5196	6	6	12.6653	NC_002929	607947	608945	27.3041	7	7	14.9252	NC_002929	607947	608945	21.1027	15.4877	3	3
BP0606	291.366	86.2406	188.885	3.28947	0.00608344	2.70887	0.000153646	1	0.0749448	UniProtKB	Q7VS44	BP0606			0016021 // integral to membrane (GO_REF:0000001 [IEA] InterPro:IPR001763)		Uncharacterized protein		protein	taxon:257313	20170607	UniProt			127.639	13	13	64.8032	NC_002929	610945	611368	46.2422	5	5	24.9015	NC_002929	610945	611368	73.6223	8	8	40.2442	NC_002929	610945	611368	82.5013	316.686	26	26
BP0608	35.2258	1.66289	2.68587	1.09331	0.785636	-1.15339	-4.22007e-06	1	1																26.521	10	10	13.4649	NC_002929	612276	613842	34.974	14	14	18.8335	NC_002929	612276	613842	24.8581	10	10	13.5882	NC_002929	612276	613842	28.7844	16.4503	5	5
BP0611	16.3734	4.11366	-5.02312	-3.7815	0.489435	-4.01887	-5.7329e-06	1	0.916236																0	0	0	0	NC_002929	616101	617052	4.11366	1	1	2.21521	NC_002929	616101	617052	16.3734	4	4	8.95021	NC_002929	616101	617052	6.82903	5.41771	1	1
BP0612	32.1983	4.49416	-6.68108	-1.82927	0.455569	-2.22827	-9.11115e-06	1	0.901194	UniProtKB	Q7VS39	BP0612			0030288 // outer membrane-bounded periplasmic space (GO_REF:0000001 [IEA] InterPro:IPR005064)		Putative exported protein		protein	taxon:257313	20170607	UniProt			0	0	0	0	NC_002929	617221	618193	32.1983	8	8	17.3388	NC_002929	617221	618193	12.0148	3	3	6.56763	NC_002929	617221	618193	14.7377	5.30066	1	1
BP0613	76.6133	32.7891	53.2484	11.9843	0.00814158	9.54068	4.72755e-05	1	0.0937133	UniProtKB	Q7VS38	BP0613		0006355 // regulation of transcription, DNA-dependent (GO_REF:0000001 [IEA] InterPro:IPR029016|InterPro:IPR014757|InterPro:IPR005471|InterPro:IPR011991) /// 0006351 // transcription, DNA-dependent (GO_REF:0000001 [IEA] InterPro:IPR029016|InterPro:IPR014757|InterPro:IPR005471|InterPro:IPR011991)		0003677 // DNA binding (GO_REF:0000001 [IEA] InterPro:IPR029016|InterPro:IPR014757|InterPro:IPR005471|InterPro:IPR011991)	Probable transcriptional regulator		protein	taxon:257313	20170927	UniProt			0	0	0	0	NC_002929	618252	619059	14.5431	3	3	7.83147	NC_002929	618252	619059	0	0	0	0	NC_002929	618252	619059	4.8477	76.6133	12	12
BP0614	11.7296	5.41865	7.94724	#DIV/0!	0.0397017	61.6002	7.49973e-06	1	0.278852																0	0	0	0	NC_002929	619189	620946	0	0	0	0	NC_002929	619189	620946	0	0	0	0	NC_002929	619189	620946	0	11.7296	4	4
BP0615	32.2015	3.06259	10.403	8.69649	0.260111	7.35512	1.01872e-05	1	0.733624	UniProtKB	Q7VS37	BP0615			0030288 // outer membrane-bounded periplasmic space (GO_REF:0000001 [IEA] InterPro:IPR005064)		Putative exported protein		protein	taxon:257313	20170607	UniProt			0	0	0	0	NC_002929	621021	621981	0	0	0	0	NC_002929	621021	621981	4.05498	1	1	2.21658	NC_002929	621021	621981	1.35166	32.2015	6	6
BP0616	28.134	10.4258	20.9735	#DIV/0!	0.000761623	151.571	1.86343e-05	1	0.0161364	UniProtKB	Q7VS36	BP0616				0016787 // hydrolase activity (GO_REF:0000001 [IEA] InterPro:IPR006680|InterPro:IPR032466)	Uncharacterized protein		protein	taxon:257313	20170607	UniProt			0	0	0	0	NC_002929	622034	622880	0	0	0	0	NC_002929	622034	622880	0	0	0	0	NC_002929	622034	622880	0	24.3605	4	4
BP0617	33.4644	7.17658	15.0756	3.28004	0.265914	2.76547	1.28393e-05	1	0.740741	UniProtKB	Q7VS35	BP0617		0006355 // regulation of transcription, DNA-dependent (GO_REF:0000001 [IEA] InterPro:IPR023772|InterPro:IPR009057|InterPro:IPR001647|InterPro:IPR011075) /// 0006351 // transcription, DNA-dependent (GO_REF:0000001 [IEA] InterPro:IPR023772|InterPro:IPR009057|InterPro:IPR001647|InterPro:IPR011075)		0003677 // DNA binding (GO_REF:0000001 [IEA] InterPro:IPR023772|InterPro:IPR009057|InterPro:IPR001647|InterPro:IPR011075)	TetR-family transcriptional regulator		protein	taxon:257313	20170927	UniProt			13.5063	2	2	6.85723	NC_002929	622933	623548	0	0	0	0	NC_002929	622933	623548	6.32972	1	1	3.46002	NC_002929	622933	623548	6.61201	8.37763	1	1
BP0619	15.8709	0	3.42202	2.83164	0.746694	2.60234	3.41278e-06	1	1	UniProtKB	Q7VS33	BP0619				0016887 // ATPase activity (GO_REF:0000001 [IEA] InterPro:IPR003593|InterPro:IPR003439|InterPro:IPR017871|InterPro:IPR027417) /// 0005524 // ATP binding (GO_REF:0000001 [IEA] InterPro:IPR003593|InterPro:IPR003439|InterPro:IPR017871|InterPro:IPR027417)	Branched-chain amino acid ABC transporter, ATP-binding protein		protein	taxon:257313	20170607	UniProt			5.60484	1	1	2.84561	NC_002929	625055	625796	0	0	0	0	NC_002929	625055	625796	0	0	0	0	NC_002929	625055	625796	1.86828	0	0	0
BP0620	70.6174	13.049	37.3825	53.2884	0.000315523	40.6033	3.62047e-05	1	0.00816548	UniProtKB	Q7VS32	BP0620			0016021 // integral to membrane (GO_REF:0000001 [ISS] InterPro:IPR003593|InterPro:IPR001851|InterPro:IPR035568|InterPro:IPR003439|InterPro:IPR027417) /// 0005886 // plasma membrane (GO_REF:0000001 [ISS] InterPro:IPR003593|InterPro:IPR001851|InterPro:IPR035568|InterPro:IPR003439|InterPro:IPR027417)	0016887 // ATPase activity (GO_REF:0000001 [ISS] InterPro:IPR003593|InterPro:IPR001851|InterPro:IPR035568|InterPro:IPR003439|InterPro:IPR027417) /// 0005524 // ATP binding (GO_REF:0000001 [ISS] InterPro:IPR003593|InterPro:IPR001851|InterPro:IPR035568|InterPro:IPR003439|InterPro:IPR027417) /// 0005215 // transporter activity (GO_REF:0000001 [ISS] InterPro:IPR003593|InterPro:IPR001851|InterPro:IPR0…	Branched-chain amino acid ABC transporter, permease protein		protein	taxon:257313	20170830	UniProt			0	0	0	0	NC_002929	625788	627612	2.14479	1	1	1.15497	NC_002929	625788	627612	0	0	0	0	NC_002929	625788	627612	0.714929	70.6174	25	25
BP0621	6.64426	0	2.21475	#DIV/0!	0.489487	19.2854	2.26295e-06	1	0.916236	UniProtKB	Q7VS31	BP0621			0005886 // plasma membrane (GO_REF:0000001 [ISS] InterPro:IPR001851|InterPro:IPR035568) /// 0016021 // integral to membrane (GO_REF:0000001 [ISS] InterPro:IPR001851|InterPro:IPR035568)	0005215 // transporter activity (GO_REF:0000001 [ISS] InterPro:IPR001851|InterPro:IPR035568)	Branched-chain amino acid ABC transporter, permease protein		protein	taxon:257313	20170830	UniProt			0	0	0	0	NC_002929	627608	628493	0	0	0	0	NC_002929	627608	628493	0	0	0	0	NC_002929	627608	628493	0	0	0	0
BP0622	7.2955	0	3.85236	#DIV/0!	0.201465	32.3817	3.88372e-06	1	0.663917	UniProtKB	Q7VS30	BP0622		0006865 // amino acid transport (GO_REF:0000001 [EXP] InterPro:IPR028081|InterPro:IPR000709|InterPro:IPR028082)			Putative leu/ile/val-binding protein		protein	taxon:257313	20170830	UniProt			0	0	0	0	NC_002929	628562	629771	0	0	0	0	NC_002929	628562	629771	0	0	0	0	NC_002929	628562	629771	0	4.26157	1	1
BP0623	6.49026	5.75731	-3.70269	-2.7115	0.574267	-2.83046	-4.23554e-06	1	0.958321																6.11213	2	2	3.10316	NC_002929	629845	631204	5.75731	2	2	3.10032	NC_002929	629845	631204	5.72889	2	2	3.13159	NC_002929	629845	631204	5.86611	0	0	0
BP0624	28.2362	1.54757	-11.3975	-1.75107	0.319741	-1.94834	-1.42687e-05	1	0.807943	UniProtKB	Q7VS29	BP0624		0008152 // metabolic process (GO_REF:0000001 [IEA] InterPro:IPR025110|InterPro:IPR020845|InterPro:IPR000873)		0016874 // ligase activity (GO_REF:0000001 [IEA] InterPro:IPR025110|InterPro:IPR020845|InterPro:IPR000873)	Putative substrate-CoA ligase		protein	taxon:257313	20170607	UniProt			22.2393	8	8	11.291	NC_002929	631263	632757	31.4224	12	12	16.921	NC_002929	631263	632757	26.0561	10	10	14.2431	NC_002929	631263	632757	26.5726	20.6917	6	6
BP0625	20.0006	7.50612	1.15731	1.10196	1	1.01051	1.32022e-07	1	1	UniProtKB	Q7VS28	BP0625				0050660 // flavin adenine dinucleotide binding (GO_REF:0000001 [ISS] InterPro:IPR006089|InterPro:IPR006091|InterPro:IPR009075|InterPro:IPR013786|InterPro:IPR009100) /// 0003995 // acyl-CoA dehydrogenase activity (GO_REF:0000001 [ISS] InterPro:IPR006089|InterPro:IPR006091|InterPro:IPR009075|InterPro:IPR013786|InterPro:IPR009100)	Probable acyl-CoA dehydrogenase		protein	taxon:257313	20170927	UniProt			14.1265	4	4	7.1721	NC_002929	632836	634012	13.3064	4	4	7.16553	NC_002929	632836	634012	6.62038	2	2	3.6189	NC_002929	632836	634012	11.3511	17.5246	4	4
BP0626	14.307	9.47149	0.332786	1.051	1	-1.01959	-1.38239e-07	1	1																10.1051	2	2	5.13041	NC_002929	634017	634839	0	0	0	0	NC_002929	634017	634839	9.47149	2	2	5.1774	NC_002929	634017	634839	6.52552	6.26793	1	1
BP0627	9.79553	3.39942	-3.95951	-1.49841	0.514257	-1.7273	-5.52675e-06	1	0.929682	UniProtKB	Q7VS27	BP0627		0008152 // metabolic process (GO_REF:0000001 [IEA] InterPro:IPR029045|InterPro:IPR014748|InterPro:IPR001753)		0016853 // isomerase activity (GO_REF:0000001 [IEA] InterPro:IPR029045|InterPro:IPR014748|InterPro:IPR001753)	Probable enoyl-CoA hydratase/isomerase		protein	taxon:257313	20170607	UniProt			15.8519	3	3	8.04808	NC_002929	634842	635628	9.95444	2	2	5.36047	NC_002929	634842	635628	9.90529	2	2	5.41454	NC_002929	634842	635628	11.9039	6.55502	1	1
BP0628	21.1374	4.75424	2.14954	1.19671	0.955365	1.0972	1.17237e-06	1	1	UniProtKB	Q7VS26	BP0628		0008152 // metabolic process (GO_REF:0000001 [IEA] InterPro:IPR029061|InterPro:IPR009014|InterPro:IPR005475|InterPro:IPR033248)		0003824 // catalytic activity (GO_REF:0000001 [IEA] InterPro:IPR029061|InterPro:IPR009014|InterPro:IPR005475|InterPro:IPR033248)	Putative pyruvate dehydrogenase E1 beta subunit		protein	taxon:257313	20170607	UniProt			12.779	3	3	6.48799	NC_002929	635642	636617	8.02481	2	2	4.32136	NC_002929	635642	636617	11.9778	3	3	6.54742	NC_002929	635642	636617	10.9272	21.1374	4	4
BP0630	20.2085	6.54746	-2.73524	-1.20486	0.633126	-1.45461	-5.49985e-06	1	0.976831	UniProtKB	Q7VS24	BP0630		0006355 // regulation of transcription, DNA-dependent (GO_REF:0000001 [IEA] InterPro:IPR029016|InterPro:IPR014757|InterPro:IPR005471|InterPro:IPR011991) /// 0006351 // transcription, DNA-dependent (GO_REF:0000001 [IEA] InterPro:IPR029016|InterPro:IPR014757|InterPro:IPR005471|InterPro:IPR011991)		0003677 // DNA binding (GO_REF:0000001 [IEA] InterPro:IPR029016|InterPro:IPR014757|InterPro:IPR005471|InterPro:IPR011991)	Probable transcriptional regulator		protein	taxon:257313	20170927	UniProt			24.8992	5	5	12.6415	NC_002929	637903	638737	4.69076	1	1	2.52598	NC_002929	637903	638737	18.6704	4	4	10.2058	NC_002929	637903	638737	16.0868	12.3555	2	2
BP0631	28.09	0	9.36333	#DIV/0!	0.164228	78.5621	9.59889e-06	1	0.604578																0	0	0	0	NC_002929	638765	639393	0	0	0	0	NC_002929	638765	639393	0	0	0	0	NC_002929	638765	639393	0	0	0	0
BP0632	8.36403	0	2.78801	#DIV/0!	0.450019	23.2613	2.755e-06	1	0.899655																0	0	0	0	NC_002929	639402	641250	0	0	0	0	NC_002929	639402	641250	0	0	0	0	NC_002929	639402	641250	0	8.36403	3	3
BP0633	8.88244	0	2.96081	#DIV/0!	0.435032	25.4727	3.02869e-06	1	0.887563	UniProtKB	Q7VS23	BP0633			0030288 // outer membrane-bounded periplasmic space (GO_REF:0000001 [IEA] InterPro:IPR005064)		Putative exported protein		protein	taxon:257313	20170607	UniProt			0	0	0	0	NC_002929	641251	642244	0	0	0	0	NC_002929	641251	642244	0	0	0	0	NC_002929	641251	642244	0	0	0	0
BP0634	8.96822	3.38797	0.725155	1.32026	1	1.16868	4.43618e-07	1	1	UniProtKB	Q7VS22	BP0634				0016627 // oxidoreductase activity, acting on the CH-CH group of donors (GO_REF:0000001 [ISS] InterPro:IPR006091|InterPro:IPR009075|InterPro:IPR013786|InterPro:IPR009100) /// 0050660 // flavin adenine dinucleotide binding (GO_REF:0000001 [ISS] InterPro:IPR006091|InterPro:IPR009075|InterPro:IPR013786|InterPro:IPR009100)	Probable acyl-CoA dehydrogenase (EC 1.3.99.-)		protein	taxon:257313	20170927	UniProt			0	0	0	0	NC_002929	642491	643640	3.40478	1	1	1.83348	NC_002929	642491	643640	3.38797	1	1	1.85197	NC_002929	642491	643640	2.26425	8.96822	2	2
BP0635	3.64323	0	1.21441	#DIV/0!	0.608066	10.9895	1.23627e-06	1	0.966539	UniProtKB	Q7VS21	BP0635		0008152 // metabolic process (GO_REF:0000001 [ISS] InterPro:IPR029045|InterPro:IPR001753|InterPro:IPR018376)		0004300 // enoyl-CoA hydratase activity (GO_REF:0000001 [ISS] InterPro:IPR029045|InterPro:IPR001753|InterPro:IPR018376)	Probable enoyl-CoA hydratase (EC 4.2.1.17)		protein	taxon:257313	20170607	UniProt			0	0	0	0	NC_002929	643636	644443	0	0	0	0	NC_002929	643636	644443	0	0	0	0	NC_002929	643636	644443	0	0	0	0
BP0636	12.7276	0	4.24255	#DIV/0!	0.355503	36.1028	4.34423e-06	1	0.83284	UniProtKB	Q7VS20	BP0636		0008152 // metabolic process (GO_REF:0000001 [IEA] InterPro:IPR002155|InterPro:IPR016039|InterPro:IPR020616)		0016747 // transferase activity, transferring acyl groups other than amino-acyl groups (GO_REF:0000001 [IEA] InterPro:IPR002155|InterPro:IPR016039|InterPro:IPR020616)	Uncharacterized protein		protein	taxon:257313	20170607	UniProt			0	0	0	0	NC_002929	644439	645594	0	0	0	0	NC_002929	644439	645594	0	0	0	0	NC_002929	644439	645594	0	0	0	0
BP0637	7.31365	0	2.43788	#DIV/0!	0.4652	21.1367	2.49207e-06	1	0.90295																0	0	0	0	NC_002929	645595	645997	0	0	0	0	NC_002929	645595	645997	0	0	0	0	NC_002929	645595	645997	0	0	0	0
BP0638	26.0214	0	11.1486	#DIV/0!	0.0540812	90.8101	1.11147e-05	1	0.328405																0	0	0	0	NC_002929	645993	646389	0	0	0	0	NC_002929	645993	646389	0	0	0	0	NC_002929	645993	646389	0	26.0214	2	2
BP0639	22.4434	0	7.48114	#DIV/0!	0.222242	62.9585	7.66783e-06	1	0.688032																0	0	0	0	NC_002929	646385	646778	0	0	0	0	NC_002929	646385	646778	0	0	0	0	NC_002929	646385	646778	0	0	0	0
BP0640	12.6619	5.29827	0.387368	1.05703	1	-1.0336	-2.46626e-07	1	1	UniProtKB	Q7VS16	BP0640				0050660 // flavin adenine dinucleotide binding (GO_REF:0000001 [ISS] InterPro:IPR006089|InterPro:IPR006091|InterPro:IPR009075|InterPro:IPR013786|InterPro:IPR009100) /// 0003995 // acyl-CoA dehydrogenase activity (GO_REF:0000001 [ISS] InterPro:IPR006089|InterPro:IPR006091|InterPro:IPR009075|InterPro:IPR013786|InterPro:IPR009100)	Probable acyl-CoA dehydrogenase		protein	taxon:257313	20170927	UniProt			3.57725	1	1	1.81619	NC_002929	646788	647949	6.73918	2	2	3.62905	NC_002929	646788	647949	10.0589	3	3	5.49848	NC_002929	646788	647949	6.79176	8.87552	2	2
BP0641	4.27283	0	-1.42428	#DIV/0!	0.518211	-13.3617	-1.52985e-06	1	0.929682	UniProtKB	Q7VS15	BP0641			0030288 // outer membrane-bounded periplasmic space (GO_REF:0000001 [IEA] InterPro:IPR005064)		Putative exported protein		protein	taxon:257313	20170607	UniProt			4.27283	1	1	2.16934	NC_002929	647986	648958	0	0	0	0	NC_002929	647986	648958	0	0	0	0	NC_002929	647986	648958	1.42428	0	0	0
BP0642	13.4523	4.28849	8.85171	4.79219	0.263919	3.87093	7.62984e-06	1	0.738474	UniProtKB	Q7VS14	BP0642				0003824 // catalytic activity (GO_REF:0000001 [IEA] InterPro:IPR003673|InterPro:IPR023606)	Uncharacterized protein		protein	taxon:257313	20170607	UniProt			3.61461	1	1	1.83516	NC_002929	648965	650114	0	0	0	0	NC_002929	648965	650114	3.38797	1	1	1.85197	NC_002929	648965	650114	2.33419	13.4523	3	3
BP0643	18.6451	5.43824	-10.6376	-4.69258	0.0987827	-5.70445	-1.22874e-05	1	0.463954	UniProtKB	Q7VS13	BP0643		0006351 // transcription, DNA-dependent (GO_REF:0000001 [IEA] InterPro:IPR005119|InterPro:IPR000847|InterPro:IPR011991)		0003700 // sequence-specific DNA binding transcription factor activity (GO_REF:0000001 [IEA] InterPro:IPR005119|InterPro:IPR000847|InterPro:IPR011991) /// 0003677 // DNA binding (GO_REF:0000001 [IEA] InterPro:IPR005119|InterPro:IPR000847|InterPro:IPR011991)	LysR-family transcriptional regulator		protein	taxon:257313	20170927	UniProt			18.6451	4	4	9.4662	NC_002929	650110	651001	13.172	3	3	7.09315	NC_002929	650110	651001	8.738	2	2	4.77646	NC_002929	650110	651001	13.5184	0	0	0
BP0644	10.0428	4.12668	0.0851537	1.01982	0.922273	-1.29287	-1.08727e-06	1	1	UniProtKB	Q7VS12	BP0644		0008152 // metabolic process (GO_REF:0000001 [ISS] InterPro:IPR013785|InterPro:IPR002220)		0016829 // lyase activity (GO_REF:0000001 [ISS] InterPro:IPR013785|InterPro:IPR002220)	Putative dihydrodipicolinate synthase		protein	taxon:257313	20170607	UniProt			8.762	2	2	4.44852	NC_002929	651207	652155	4.12668	1	1	2.22222	NC_002929	651207	652155	0	0	0	0	NC_002929	651207	652155	4.29623	0	0	0
BP0645	4.11366	0	-0.340696	-1.3306	0.935891	-1.4165	-4.87717e-07	1	1																0	0	0	0	NC_002929	652253	653204	4.11366	0	1	2.21521	NC_002929	652253	653204	0	0	0	0	NC_002929	652253	653204	1.37122	0	0	0
BP0646	0	0	0	1	1	1	0	1	1																0	0	0	0	NC_002929	653302	654253	0	0	0	0	NC_002929	653302	654253	0	0	0	0	NC_002929	653302	654253	0	0	0	0
BP0647	0	0	0	1	1	1	0	1	1	UniProtKB	Q7VS11	BP0647		0016310 // phosphorylation (GO_REF:0000001 [IEA] InterPro:IPR012016|InterPro:IPR002840|InterPro:IPR015928|InterPro:IPR008279)		0016772 // transferase activity, transferring phosphorus-containing groups (GO_REF:0000001 [IEA] InterPro:IPR012016|InterPro:IPR002840|InterPro:IPR015928|InterPro:IPR008279)	Uncharacterized protein		protein	taxon:257313	20170607	UniProt			0	0	0	0	NC_002929	654249	654657	0	0	0	0	NC_002929	654249	654657	0	0	0	0	NC_002929	654249	654657	0	0	0	0
BP0648	4.63006	0	0.521626	1.51053	0.93605	1.36671	4.55371e-07	1	1																0	0	0	0	NC_002929	654653	655923	0	0	0	0	NC_002929	654653	655923	3.06518	1	1	1.67552	NC_002929	654653	655923	1.02173	0	0	0
BP0649	15.902	3.02478	4.96732	4.70255	0.558746	3.9402	4.77323e-06	1	0.948712	UniProtKB	Q7VS10	BP0649			0030288 // outer membrane-bounded periplasmic space (GO_REF:0000001 [IEA] InterPro:IPR005064)		Putative exported protein		protein	taxon:257313	20170607	UniProt			0	0	0	0	NC_002929	655940	656912	4.02479	1	1	2.16735	NC_002929	655940	656912	0	0	0	0	NC_002929	655940	656912	1.3416	15.902	3	3
BP0650	21.5638	0	-7.18794	#DIV/0!	0.200388	-63.2986	-7.70992e-06	1	0.662168	UniProtKB	Q7VS09	BP0650		0006351 // transcription, DNA-dependent (GO_REF:0000001 [IEA] InterPro:IPR005119|InterPro:IPR000847|InterPro:IPR011991)		0003700 // sequence-specific DNA binding transcription factor activity (GO_REF:0000001 [IEA] InterPro:IPR005119|InterPro:IPR000847|InterPro:IPR011991) /// 0003677 // DNA binding (GO_REF:0000001 [IEA] InterPro:IPR005119|InterPro:IPR000847|InterPro:IPR011991)	LysR-family transcriptional regulator		protein	taxon:257313	20170927	UniProt			21.5638	5	5	10.9481	NC_002929	657018	657981	0	0	0	0	NC_002929	657018	657981	0	0	0	0	NC_002929	657018	657981	7.18794	0	0	0
BP0652	20.698	6.83256	-1.04679	-1.07336	0.697009	-1.356	-4.42263e-06	1	0.997521	UniProtKB	Q7VS07	BP0652				0016627 // oxidoreductase activity, acting on the CH-CH group of donors (GO_REF:0000001 [ISS] InterPro:IPR006091|InterPro:IPR009075|InterPro:IPR013786|InterPro:IPR009100) /// 0050660 // flavin adenine dinucleotide binding (GO_REF:0000001 [ISS] InterPro:IPR006091|InterPro:IPR009075|InterPro:IPR013786|InterPro:IPR009100)	Probable acyl-CoA dehydrogenase		protein	taxon:257313	20170927	UniProt			18.3607	5	5	9.32183	NC_002929	659864	660995	10.3769	3	3	5.58797	NC_002929	659864	660995	17.2095	5	5	9.40722	NC_002929	659864	660995	15.3157	4.55547	1	1
BP0653	86.0643	50.6338	-64.4117	-4.17952	0.000212272	-4.79336	-7.34467e-05	0.818519	0.00588863	UniProtKB	Q7VS06	BP0653				0016627 // oxidoreductase activity, acting on the CH-CH group of donors (GO_REF:0000001 [ISS] InterPro:IPR006091|InterPro:IPR009075|InterPro:IPR013786|InterPro:IPR009100) /// 0050660 // flavin adenine dinucleotide binding (GO_REF:0000001 [ISS] InterPro:IPR006091|InterPro:IPR009075|InterPro:IPR013786|InterPro:IPR009100)	Probable acyl-CoA dehydrogenase		protein	taxon:257313	20170927	UniProt			83.6915	24	24	42.4906	NC_002929	661008	662199	72.2637	22	22	38.914	NC_002929	661008	662199	98.0549	30	30	53.5998	NC_002929	661008	662199	84.67	21.6299	5	5
BP0654	8.64731	4.66694	0.523911	1.13385	1	-1.04847	-2.05419e-07	1	1	UniProtKB	Q7VS05	BP0654			0030288 // outer membrane-bounded periplasmic space (GO_REF:0000001 [IEA] InterPro:IPR005064)		Putative exported protein		protein	taxon:257313	20170607	UniProt			4.07175	1	1	2.06725	NC_002929	662379	663399	7.67077	2	2	4.13071	NC_002929	662379	663399	0	0	0	0	NC_002929	662379	663399	3.91417	0	0	0
BP0655	8.78473	3.31865	1.54581	1.69696	0.844904	1.49829	1.28436e-06	1	1	UniProtKB	Q7VS04	BP0655		0006526 // arginine biosynthetic process (GO_REF:0000001 [ISS] InterPro:IPR010169|InterPro:IPR001261|InterPro:IPR002933|InterPro:IPR011650)	0005737 // cytoplasm (GO_REF:0000001 [ISS] InterPro:IPR010169|InterPro:IPR001261|InterPro:IPR002933|InterPro:IPR011650)	0008777 // acetylornithine deacetylase activity (GO_REF:0000001 [ISS] InterPro:IPR010169|InterPro:IPR001261|InterPro:IPR002933|InterPro:IPR011650) /// 0008237 // metallopeptidase activity (GO_REF:0000001 [ISS] InterPro:IPR010169|InterPro:IPR001261|InterPro:IPR002933|InterPro:IPR011650) /// 0046872 // metal ion binding (GO_REF:0000001 [ISS] InterPro:IPR010169|InterPro:IPR001261|InterPro:IPR002933|…	Acetylornithine deacetylase (EC 3.5.1.-) (EC 3.5.1.16)		protein	taxon:257313	20170607	UniProt			0	0	0	0	NC_002929	663531	664704	3.33512	1	1	1.79596	NC_002929	663531	664704	3.31865	1	1	1.81408	NC_002929	663531	664704	2.21792	8.78473	2	2
BP0656	45.7977	0	29.7848	#DIV/0!	0.00106474	243.316	2.99885e-05	1	0.0207356																0	0	0	0	NC_002929	664696	665371	0	0	0	0	NC_002929	664696	665371	0	0	0	0	NC_002929	664696	665371	0	45.7977	6	6
BP0657	0	0	0	1	1	1	0	1	1																0	0	0	0	NC_002929	665381	665810	0	0	0	0	NC_002929	665381	665810	0	0	0	0	NC_002929	665381	665810	0	0	0	0
BP0658	9.20492	3.86469	-0.171897	-1.03438	0.961922	-1.13934	-7.13961e-07	1	1	UniProtKB	Q7VS01	BP0658				0016491 // oxidoreductase activity (GO_REF:0000001 [IEA] InterPro:IPR023753)	Uncharacterized protein		protein	taxon:257313	20170607	UniProt			3.2574	1	1	1.6538	NC_002929	665840	667115	9.20492	3	3	4.95686	NC_002929	665840	667115	3.05316	1	1	1.66895	NC_002929	665840	667115	5.17183	8.08195	2	2
BP0659	17.9274	4.48536	4.00872	1.7345	0.708954	1.59227	3.59661e-06	1	1	UniProtKB	Q7VS00	BP0659				0016491 // oxidoreductase activity (GO_REF:0000001 [IEA] InterPro:IPR014188|InterPro:IPR013149|InterPro:IPR011032|InterPro:IPR016040|InterPro:IPR020843)	Probable zinc-binding dehydrogenase		protein	taxon:257313	20170705	UniProt			8.44144	2	2	4.28577	NC_002929	667479	668463	3.9757	1	1	2.14092	NC_002929	667479	668463	3.95608	1	1	2.16251	NC_002929	667479	668463	5.45774	10.472	2	2
BP0660	35.3373	15.9262	17.0556	2.22451	0.29995	1.94596	1.45441e-05	1	0.783991	UniProtKB	Q7VRZ9	BP0660		0006351 // transcription, DNA-dependent (GO_REF:0000001 [IEA] InterPro:IPR005119|InterPro:IPR000847|InterPro:IPR011991)		0003700 // sequence-specific DNA binding transcription factor activity (GO_REF:0000001 [IEA] InterPro:IPR005119|InterPro:IPR000847|InterPro:IPR011991) /// 0003677 // DNA binding (GO_REF:0000001 [IEA] InterPro:IPR005119|InterPro:IPR000847|InterPro:IPR011991)	LysR-family transcriptional regulator		protein	taxon:257313	20170927	UniProt			8.78982	2	2	4.46264	NC_002929	668546	669491	8.27956	2	2	4.45855	NC_002929	668546	669491	24.7161	6	6	13.5106	NC_002929	668546	669491	13.9285	43.6169	8	8
BP0661	37.2572	8.24201	11.4364	2.14036	0.54676	1.65054	7.1922e-06	1	0.943736	UniProtKB	Q7VRZ8	BP0661				0005524 // ATP binding (GO_REF:0000001 [IEA] InterPro:IPR011761|InterPro:IPR013815|InterPro:IPR003781|InterPro:IPR016040|InterPro:IPR032875|InterPro:IPR016102) /// 0046872 // metal ion binding (GO_REF:0000001 [IEA] InterPro:IPR011761|InterPro:IPR013815|InterPro:IPR003781|InterPro:IPR016040|InterPro:IPR032875|InterPro:IPR016102) /// 0048037 // cofactor binding (GO_REF:0000001 [IEA] InterPro:IPR011…	Putative acetyl-CoA synthetase (EC 6.2.1.13)		protein	taxon:257313	20170607	UniProt			15.5114	8	8	7.87525	NC_002929	669638	671780	7.3055	4	4	3.93401	NC_002929	669638	671780	7.26943	4	4	3.97369	NC_002929	669638	671780	10.0288	21.6481	9	9
BP0662	19.9382	1.28084	-5.01559	-1.74316	0.454577	-2.03649	-6.61787e-06	1	0.901194	UniProtKB	Q7VRZ7	BP0662		0008152 // metabolic process (GO_REF:0000001 [IEA] InterPro:IPR029045|InterPro:IPR014748|InterPro:IPR001753)		0003824 // catalytic activity (GO_REF:0000001 [IEA] InterPro:IPR029045|InterPro:IPR014748|InterPro:IPR001753)	Probable enoyl-CoA hydratase		protein	taxon:257313	20170607	UniProt			5.3246	1	1	2.70333	NC_002929	671779	672559	5.0155	1	1	2.70085	NC_002929	671779	672559	24.9537	5	5	13.6405	NC_002929	671779	672559	11.7646	6.60544	1	1
BP0663	31.3773	17.9606	11.1729	1.19829	0.976838	1.01475	9.15558e-07	1	1																51.1019	11	11	25.9447	NC_002929	672957	673851	74.391	17	17	40.0596	NC_002929	672957	673851	43.5434	10	10	23.8022	NC_002929	672957	673851	56.3454	74.9207	13	13
BP0664	40.3104	32.5108	25.1934	1.20301	0.968274	1.0127	1.72581e-06	1	1	UniProtKB	Q7VRZ5	BP0664			0030288 // outer membrane-bounded periplasmic space (GO_REF:0000001 [IEA] InterPro:IPR005064)		Putative exported protein		protein	taxon:257313	20170607	UniProt			146.583	36	36	74.4211	NC_002929	673914	674934	111.226	29	29	59.8954	NC_002929	673914	674934	114.494	30	30	62.5857	NC_002929	673914	674934	124.101	151.537	30	30
BP0665	66.736	9.0144	-2.98608	-1.05558	0.53173	-1.31287	-1.48565e-05	1	0.934101	UniProtKB	Q7VRZ4	BP0665				0050662 // coenzyme binding (GO_REF:0000001 [IEA] InterPro:IPR001509|InterPro:IPR016040) /// 0003824 // catalytic activity (GO_REF:0000001 [IEA] InterPro:IPR001509|InterPro:IPR016040)	Thymidine diphosphoglucose 4,6-dehydratase		protein	taxon:257313	20170607	UniProt			50.8035	12	12	25.7932	NC_002929	674990	675971	59.8179	15	15	32.212	NC_002929	674990	675971	59.5226	15	15	32.5369	NC_002929	674990	675971	56.7147	15.7561	3	3
BP0667	48.0011	9.02576	-8.77911	-1.56505	0.54555	-1.7037	-1.11647e-05	1	0.942492	UniProtKB	Q7VRZ2	BP0667		0006351 // transcription, DNA-dependent (GO_REF:0000001 [IEA] InterPro:IPR000485|InterPro:IPR011008|InterPro:IPR019888|InterPro:IPR019887|InterPro:IPR011991)	0005622 // intracellular (GO_REF:0000001 [IEA] InterPro:IPR000485|InterPro:IPR011008|InterPro:IPR019888|InterPro:IPR019887|InterPro:IPR011991)	0043565 // sequence-specific DNA binding (GO_REF:0000001 [IEA] InterPro:IPR000485|InterPro:IPR011008|InterPro:IPR019888|InterPro:IPR019887|InterPro:IPR011991) /// 0003700 // sequence-specific DNA binding transcription factor activity (GO_REF:0000001 [IEA] InterPro:IPR000485|InterPro:IPR011008|InterPro:IPR019888|InterPro:IPR019887|InterPro:IPR011991)	AsnC-family transcriptional regulator		protein	taxon:257313	20170927	UniProt			16.9865	2	2	8.62412	NC_002929	678150	678639	48.0011	6	6	25.8486	NC_002929	678150	678639	7.9607	1	1	4.35156	NC_002929	678150	678639	24.3161	10.5363	1	1
BP0668	30.4352	3.36653	2.20592	1.15155	0.962763	1.04978	8.01139e-07	1	1	UniProtKB	Q7VRZ1	BP0668		0008152 // metabolic process (GO_REF:0000001 [ISS] InterPro:IPR002155|InterPro:IPR016039|InterPro:IPR020617|InterPro:IPR020613|InterPro:IPR020616)		0016747 // transferase activity, transferring acyl groups other than amino-acyl groups (GO_REF:0000001 [ISS] InterPro:IPR002155|InterPro:IPR016039|InterPro:IPR020617|InterPro:IPR020613|InterPro:IPR020616)	Probable thiolase		protein	taxon:257313	20170830	UniProt			14.0192	4	4	7.11763	NC_002929	678660	679845	16.5067	5	5	8.88888	NC_002929	678660	679845	13.1402	4	4	7.18283	NC_002929	678660	679845	14.5554	30.4352	7	7
BP0669	7.84361	2.4326	-4.26339	-6.25782	0.257883	-6.23403	-4.75992e-06	1	0.73178	UniProtKB	Q7VRZ0	BP0669		0006635 // fatty acid beta-oxidation (GO_REF:0000001 [IEA] InterPro:IPR006176|InterPro:IPR006108|InterPro:IPR008927|InterPro:IPR013328|InterPro:IPR029045|InterPro:IPR001753|InterPro:IPR016040)		0004300 // enoyl-CoA hydratase activity (GO_REF:0000001 [IEA] InterPro:IPR006176|InterPro:IPR006108|InterPro:IPR008927|InterPro:IPR013328|InterPro:IPR029045|InterPro:IPR001753|InterPro:IPR016040) /// 0003857 // 3-hydroxyacyl-CoA dehydrogenase activity (GO_REF:0000001 [IEA] InterPro:IPR006176|InterPro:IPR006108|InterPro:IPR008927|InterPro:IPR013328|InterPro:IPR029045|InterPro:IPR001753|InterPro:IP…	Probable enoyl-CoA hydratase/3-hydroxyacyl-CoA dehydrogenase, bifunctional enzyme (EC 4.2.1.17)		protein	taxon:257313	20170607	UniProt			7.84361	4	4	3.98224	NC_002929	679874	681992	5.54121	3	3	2.98394	NC_002929	679874	681992	1.83795	1	1	1.00468	NC_002929	679874	681992	5.07426	2.4326	1	1
BP0670	5.71519	3.26133	2.33658	2.52155	0.696106	2.12463	1.99785e-06	1	0.997521	UniProtKB	Q7VRY9	BP0670				0003995 // acyl-CoA dehydrogenase activity (GO_REF:0000001 [ISS] InterPro:IPR006089|InterPro:IPR006091|InterPro:IPR009075|InterPro:IPR009100|InterPro:IPR034184) /// 0050660 // flavin adenine dinucleotide binding (GO_REF:0000001 [ISS] InterPro:IPR006089|InterPro:IPR006091|InterPro:IPR009075|InterPro:IPR009100|InterPro:IPR034184)	Probable acyl-CoA dehydrogenase		protein	taxon:257313	20170927	UniProt			4.60698	2	2	2.33899	NC_002929	682249	684052	0	0	0	0	NC_002929	682249	684052	0	0	0	0	NC_002929	682249	684052	1.53566	5.71519	2	2
BP0671	31.3206	3.94405	19.0549	15.4939	0.0723721	13.2024	1.90686e-05	1	0.383861	UniProtKB	Q7VRY8	BP0671			0030288 // outer membrane-bounded periplasmic space (GO_REF:0000001 [IEA] InterPro:IPR005064)		Putative exported protein		protein	taxon:257313	20170607	UniProt			0	0	0	0	NC_002929	684133	685120	0	0	0	0	NC_002929	684133	685120	3.94405	1	1	2.15594	NC_002929	684133	685120	1.31468	31.3206	6	6
BP0672	23.5262	1.79516	10.8107	7.06185	0.169116	5.96804	1.04348e-05	1	0.611737	UniProtKB	Q7VRY7	BP0672				0005524 // ATP binding (GO_REF:0000001 [IEA] InterPro:IPR011761|InterPro:IPR013815|InterPro:IPR003781|InterPro:IPR016040|InterPro:IPR032875|InterPro:IPR016102) /// 0046872 // metal ion binding (GO_REF:0000001 [IEA] InterPro:IPR011761|InterPro:IPR013815|InterPro:IPR003781|InterPro:IPR016040|InterPro:IPR032875|InterPro:IPR016102) /// 0003824 // catalytic activity (GO_REF:0000001 [IEA] InterPro:IPR0…	Acetyl-CoA synthetase		protein	taxon:257313	20170607	UniProt			0	0	0	0	NC_002929	685171	687361	3.57269	2	2	1.92389	NC_002929	685171	687361	1.77753	1	1	0.97165	NC_002929	685171	687361	1.7834	23.5262	10	10
BP0673	6.45644	4.87817	0.0193646	1.00576	1	-1.07814	-2.72969e-07	1	1	UniProtKB	Q7VRY6	BP0673				0046912 // transferase activity, transferring acyl groups, acyl groups converted into alkyl on transfer (GO_REF:0000001 [IEA] InterPro:IPR016142|InterPro:IPR016143|InterPro:IPR002020)	Uncharacterized protein		protein	taxon:257313	20170607	UniProt			5.2045	1	1	2.64235	NC_002929	687357	688155	0	0	0	0	NC_002929	687357	688155	4.87817	1	1	2.66656	NC_002929	687357	688155	3.36089	6.45644	1	1
BP0674	17.7873	3.19229	7.61882	1.96802	0.594019	1.57786	5.07281e-06	1	0.960647	UniProtKB	Q7VRY5	BP0674		0006355 // regulation of transcription, DNA-dependent (GO_REF:0000001 [IEA] InterPro:IPR029016|InterPro:IPR014757|InterPro:IPR005471|InterPro:IPR011991) /// 0006351 // transcription, DNA-dependent (GO_REF:0000001 [IEA] InterPro:IPR029016|InterPro:IPR014757|InterPro:IPR005471|InterPro:IPR011991)		0003677 // DNA binding (GO_REF:0000001 [IEA] InterPro:IPR029016|InterPro:IPR014757|InterPro:IPR005471|InterPro:IPR011991)	Probable transcriptional regulator		protein	taxon:257313	20170927	UniProt			4.96199	1	1	2.51923	NC_002929	688151	688988	9.34789	2	2	5.03385	NC_002929	688151	688988	9.30175	2	2	5.08462	NC_002929	688151	688988	7.87054	6.15561	1	1
BP0675	8.36713	2.23452	-0.761991	-1.09988	0.825109	-1.25086	-1.87082e-06	1	1	UniProtKB	Q7VRY4	BP0675				0030151 // molybdenum ion binding (GO_REF:0000001 [ISS] InterPro:IPR009010|InterPro:IPR006657|InterPro:IPR006656) /// 0016491 // oxidoreductase activity (GO_REF:0000001 [ISS] InterPro:IPR009010|InterPro:IPR006657|InterPro:IPR006656)	Probable molybdopterin oxidoreductase		protein	taxon:257313	20170607	UniProt			8.73988	5	5	4.43728	NC_002929	689007	691383	9.87902	6	6	5.31986	NC_002929	689007	691383	6.5535	4	4	3.58235	NC_002929	689007	691383	8.3908	6.50536	3	3
BP0676	6.18315	0	2.06105	#DIV/0!	0.522705	18.0114	2.10529e-06	1	0.929682	UniProtKB	Q7TT97	BP0676		0015074 // DNA integration (GO_REF:0000001 [IEA] InterPro:IPR024967|InterPro:IPR009057|InterPro:IPR001584|InterPro:IPR012337|InterPro:IPR011991)		0003677 // DNA binding (GO_REF:0000001 [IEA] InterPro:IPR024967|InterPro:IPR009057|InterPro:IPR001584|InterPro:IPR012337|InterPro:IPR011991)	Transposase		protein	taxon:257313	20170607	UniProt			0	0	0	0	NC_002929	691481	692432	0	0	0	0	NC_002929	691481	692432	0	0	0	0	NC_002929	691481	692432	0	0	0	0
BP0680	173.317	13.4972	62.3283	4.79511	0.0646025	4.37502	6.08243e-05	1	0.36368	UniProtKB	Q7W021	BP0680		0045454 // cell redox homeostasis (GO_REF:0000001 [ISS] InterPro:IPR002109|InterPro:IPR033658|InterPro:IPR014434|InterPro:IPR004480|InterPro:IPR012336)	0005623 // cell (GO_REF:0000001 [ISS] InterPro:IPR002109|InterPro:IPR033658|InterPro:IPR014434|InterPro:IPR004480|InterPro:IPR012336)	0009055 // electron carrier activity (GO_REF:0000001 [ISS] InterPro:IPR002109|InterPro:IPR033658|InterPro:IPR014434|InterPro:IPR004480|InterPro:IPR012336) /// 0015035 // protein disulfide oxidoreductase activity (GO_REF:0000001 [ISS] InterPro:IPR002109|InterPro:IPR033658|InterPro:IPR014434|InterPro:IPR004480|InterPro:IPR012336) /// 0046872 // metal ion binding (GO_REF:0000001 [ISS] InterPro:IPR00…	Glutaredoxin		protein	taxon:257313	20170607	UniProt			25.4018	2	2	12.8966	NC_002929	696457	696784	11.9636	1	1	6.4424	NC_002929	696457	696784	11.9045	1	1	6.50738	NC_002929	696457	696784	16.4233	173.317	11	11
BP0681	20.4287	12.2571	-6.31897	-1.36206	0.459408	-1.59764	-9.74545e-06	1	0.901446																29.6128	4	4	15.0346	NC_002929	696788	697349	13.9469	2	2	7.51039	NC_002929	696788	697349	27.756	4	4	15.1723	NC_002929	696788	697349	23.7719	9.18403	1	1
BP0682	60.9029	22.5821	-30.679	-2.25006	0.0537271	-2.56086	-3.68117e-05	1	0.326769	UniProtKB	Q7W019	BP0682			0030288 // outer membrane-bounded periplasmic space (GO_REF:0000001 [EXP] InterPro:IPR005064)		Putative exported protein		protein	taxon:257313	20170830	UniProt			75.2844	18	18	38.2223	NC_002929	697589	698582	43.3364	11	11	23.3367	NC_002929	697589	698582	47.0427	12	12	25.715	NC_002929	697589	698582	55.2211	20.7542	4	4
BP0683	87.5672	32.7955	-35.7564	-2.52319	0.149414	-2.83712	-4.19091e-05	1	0.577873	UniProtKB	Q7W018	BP0683				0018796 // 4,5-dihydroxyphthalate decarboxylase activity (GO_REF:0000001 [IEA] InterPro:IPR015168)	4,5-dihydroxyphthalate decarboxylase (EC 4.1.1.55)		protein	taxon:257313	20170607	UniProt			87.5672	21	21	44.4584	NC_002929	698600	699596	47.1337	12	12	25.3815	NC_002929	698600	699596	42.9926	11	11	23.501	NC_002929	698600	699596	59.2312	0	0	0
BP0684	35.7546	12.0507	-21.6319	-6.12346	0.0266038	-6.60775	-2.41032e-05	1	0.212437																23.8415	5	5	12.1045	NC_002929	699611	700482	17.966	4	4	9.67469	NC_002929	699611	700482	35.7546	8	8	19.5446	NC_002929	699611	700482	25.854	5.91532	1	1
BP0684A	46.6694	32.3996	-10.7425	-1.61463	0.353225	-2.26013	-1.74408e-05	1	0.831696	UniProtKB	Q7W017	BP0684A				0046872 // metal ion binding (GO_REF:0000001 [IEA] InterPro:IPR002888|InterPro:IPR001041|InterPro:IPR006058|InterPro:IPR012675) /// 0009055 // electron carrier activity (GO_REF:0000001 [IEA] InterPro:IPR002888|InterPro:IPR001041|InterPro:IPR006058|InterPro:IPR012675) /// 0051537 // 2 iron, 2 sulfur cluster binding (GO_REF:0000001 [IEA] InterPro:IPR002888|InterPro:IPR001041|InterPro:IPR006058|Inte…	Probable 2Fe-2S ferredoxin		protein	taxon:257313	20170607	UniProt			8.14351	1	1	4.1345	NC_002929	700478	700988	38.3539	5	5	20.6536	NC_002929	700478	700988	38.1645	5	5	20.8619	NC_002929	700478	700988	28.2206	0	0	0
BP0685	32.873	24.0793	-25.0597	-5.02474	0.0161472	-5.63844	-2.82849e-05	1	0.154118	UniProtKB	Q7W016	BP0685				0016491 // oxidoreductase activity (GO_REF:0000001 [IEA] InterPro:IPR000674|InterPro:IPR008274)	Probable dehydrogenase/oxidase		protein	taxon:257313	20170607	UniProt			34.8714	20	20	17.7044	NC_002929	700980	703362	31.2048	19	19	16.8038	NC_002929	700980	703362	27.7822	17	17	15.1866	NC_002929	700980	703362	31.2861	12.9779	6	6
BP0686	40.2107	8.57641	-9.11364	-1.37853	0.588085	-1.49704	-1.20827e-05	1	0.960467																40.2107	7	7	20.4152	NC_002929	703402	704125	27.0546	5	5	14.5689	NC_002929	703402	704125	32.3052	6	6	17.659	NC_002929	703402	704125	33.1902	35.631	5	5
BP0688	0	0	0	1	1	1	0	1	1																0	0	0	0	NC_002929	704229	705180	0	0	0	0	NC_002929	704229	705180	0	0	0	0	NC_002929	704229	705180	0	0	0	0
BP0689	38.4051	26.1017	-28.6738	-1.84073	0.0481739	-2.18937	-3.74419e-05	1	0.311747																61.1405	14	14	31.0414	NC_002929	705278	706229	61.7049	15	15	33.2281	NC_002929	705278	706229	65.4937	16	16	35.8009	NC_002929	705278	706229	62.7797	27.0885	5	5
BP0690	30.3653	17.8615	22.6804	1.74441	0.360685	1.4762	1.59353e-05	1	0.835136	UniProtKB	Q7W014	BP0690				0005525 // GTP binding (GO_REF:0000001 [ISS] InterPro:IPR027417|InterPro:IPR005337) /// 0005524 // ATP binding (GO_REF:0000001 [ISS] InterPro:IPR027417|InterPro:IPR005337)	Nucleotide-binding protein BP0690		protein	taxon:257313	20170607	UniProt			33.3016	7	7	16.9074	NC_002929	706225	707098	26.8872	6	6	14.4788	NC_002929	706225	707098	31.2136	7	7	17.0623	NC_002929	706225	707098	30.4675	53.1159	9	9
BP0691	36.5644	17.9959	3.57902	1.14522	0.949739	-1.05455	-1.41598e-06	1	1																16.6128	3	3	8.43439	NC_002929	707269	708019	46.9451	9	9	25.28	NC_002929	707269	708019	10.3807	2	2	5.67443	NC_002929	707269	708019	24.6462	13.7393	2	2
BP0692	17.333	2.93581	9.88115	2.3839	0.412609	1.96781	7.73048e-06	1	0.872748	UniProtKB	Q7W013	BP0692			0016020 // membrane (GO_REF:0000001 [IEA] InterPro:IPR009056|InterPro:IPR014353|InterPro:IPR011031)	0005506 // iron ion binding (GO_REF:0000001 [IEA] InterPro:IPR009056|InterPro:IPR014353|InterPro:IPR011031) /// 0020037 // heme binding (GO_REF:0000001 [IEA] InterPro:IPR009056|InterPro:IPR014353|InterPro:IPR011031) /// 0016614 // oxidoreductase activity, acting on CH-OH group of donors (GO_REF:0000001 [IEA] InterPro:IPR009056|InterPro:IPR014353|InterPro:IPR011031) /// 0009055 // electron carrier…	Cytochrome C		protein	taxon:257313	20170607	UniProt			3.22703	1	1	1.63838	NC_002929	708028	709315	9.1191	3	3	4.91064	NC_002929	708028	709315	9.07408	3	3	4.96017	NC_002929	708028	709315	7.14007	12.0099	3	3
BP0693	28.8676	7.36582	5.30352	1.37563	0.868676	1.16054	2.51773e-06	1	1																4.48025	1	1	2.27465	NC_002929	709368	710295	16.8807	4	4	9.09025	NC_002929	709368	710295	20.9967	5	5	11.4774	NC_002929	709368	710295	14.1192	33.3478	6	6
BP0697	29.5574	3.81577	3.63135	1.21686	0.97702	-1.04689	-8.2888e-07	1	1	UniProtKB	Q7W011	BP0697		0055085 // transmembrane transport (GO_REF:0000001 [IEA] InterPro:IPR003593|InterPro:IPR003439|InterPro:IPR017871|InterPro:IPR032823|InterPro:IPR030921|InterPro:IPR027417)	0043190 // ATP-binding cassette (ABC) transporter complex (GO_REF:0000001 [IEA] InterPro:IPR003593|InterPro:IPR003439|InterPro:IPR017871|InterPro:IPR032823|InterPro:IPR030921|InterPro:IPR027417)	0016887 // ATPase activity (GO_REF:0000001 [IEA] InterPro:IPR003593|InterPro:IPR003439|InterPro:IPR017871|InterPro:IPR032823|InterPro:IPR030921|InterPro:IPR027417) /// 0005524 // ATP binding (GO_REF:0000001 [IEA] InterPro:IPR003593|InterPro:IPR003439|InterPro:IPR017871|InterPro:IPR032823|InterPro:IPR030921|InterPro:IPR027417)	ABC transporter		protein	taxon:257313	20170607	UniProt			15.7318	3	3	7.98711	NC_002929	711620	712412	19.758	4	4	10.6397	NC_002929	711620	712412	14.7454	3	3	8.06028	NC_002929	711620	712412	16.7451	6.50536	1	1
BP0698	105.46	37.5053	58.2193	2.13641	0.103416	1.8215	4.63244e-05	1	0.477811																46.8153	7	7	23.7684	NC_002929	712443	713064	62.9967	10	10	33.9237	NC_002929	712443	713064	43.88	7	7	23.9861	NC_002929	712443	713064	51.2307	149.34	18	18
BP0699	344.838	208.271	270.493	6.86573	9.28114e-07	5.63733	0.000236131	0.00357881	5.8669e-05	UniProtKB	Q7W009	BP0699		0015920 // lipopolysaccharide transport (GO_REF:0000001 [IEA] InterPro:IPR010664|InterPro:IPR026265)	0005887 // integral to plasma membrane (GO_REF:0000001 [IEA] InterPro:IPR010664|InterPro:IPR026265)	0015221 // lipopolysaccharide transmembrane transporter activity (GO_REF:0000001 [IEA] InterPro:IPR010664|InterPro:IPR026265)	Putative exported protein		protein	taxon:257313	20170607	UniProt			32.9618	5	5	16.7349	NC_002929	713060	713690	68.3064	11	11	36.783	NC_002929	713060	713690	37.0741	6	6	20.2658	NC_002929	713060	713690	46.1141	245.345	30	30
BP0700	62.5324	19.3504	-1.40249	-1.04159	0.696032	-1.32475	-9.40913e-06	1	0.997521	UniProtKB	Q7W008	BP0700				0046872 // metal ion binding (GO_REF:0000001 [IEA] InterPro:IPR023214|InterPro:IPR006549|InterPro:IPR010023) /// 0019143 // 3-deoxy-manno-octulosonate-8-phosphatase activity (GO_REF:0000001 [IEA] InterPro:IPR023214|InterPro:IPR006549|InterPro:IPR010023)	Probable hydrolase		protein	taxon:257313	20170607	UniProt			47.7378	7	7	24.2367	NC_002929	713702	714311	19.2714	3	3	10.3777	NC_002929	713702	714311	38.3525	6	6	20.9647	NC_002929	713702	714311	35.1206	0	0	0
BP0701	35.6617	3.06612	13.7189	1.72943	0.488088	1.49438	1.02158e-05	1	0.916236	UniProtKB	Q7W007	BP0701		1901135 // carbohydrate derivative metabolic process (GO_REF:0000001 [ISS] InterPro:IPR000644|InterPro:IPR004800|InterPro:IPR001347|InterPro:IPR035474) /// 0005975 // carbohydrate metabolic process (GO_REF:0000001 [ISS] InterPro:IPR000644|InterPro:IPR004800|InterPro:IPR001347|InterPro:IPR035474)		0016853 // isomerase activity (GO_REF:0000001 [ISS] InterPro:IPR000644|InterPro:IPR004800|InterPro:IPR001347|InterPro:IPR035474) /// 0097367 // carbohydrate derivative binding (GO_REF:0000001 [ISS] InterPro:IPR000644|InterPro:IPR004800|InterPro:IPR001347|InterPro:IPR035474) /// 0046872 // metal ion binding (GO_REF:0000001 [ISS] InterPro:IPR000644|InterPro:IPR004800|InterPro:IPR001347|InterPro:IPR…	Uncharacterized protein		protein	taxon:257313	20170830	UniProt			20.9757	5	5	10.6495	NC_002929	714307	715297	11.8548	3	3	6.38383	NC_002929	714307	715297	23.5926	6	6	12.8964	NC_002929	714307	715297	18.8077	26.0214	5	5
BP0703	44.5696	25.03	33.0178	7.12752	0.0178517	5.92357	2.94439e-05	1	0.163506																7.18545	3	3	3.64809	NC_002929	716753	718487	0	0	0	0	NC_002929	716753	718487	8.97989	4	4	4.90868	NC_002929	716753	718487	5.38844	44.5696	15	15
BP0704	5.00555	0	1.66852	#DIV/0!	0.592147	11.2241	1.26531e-06	1	0.960467	UniProtKB	Q7W005	BP0704		0015074 // DNA integration (GO_REF:0000001 [IEA] InterPro:IPR024967|InterPro:IPR009057|InterPro:IPR001584|InterPro:IPR012337|InterPro:IPR011991)		0003677 // DNA binding (GO_REF:0000001 [IEA] InterPro:IPR024967|InterPro:IPR009057|InterPro:IPR001584|InterPro:IPR012337|InterPro:IPR011991)	Transposase		protein	taxon:257313	20170607	UniProt			0	0	0	0	NC_002929	718568	719519	0	0	0	0	NC_002929	718568	719519	0	0	0	0	NC_002929	718568	719519	0	0	0	0
BP0705	21.7346	8.72931	12.123	3.0126	0.29532	2.47359	9.90082e-06	1	0.782649																3.17522	1	1	1.61208	NC_002929	719518	720826	2.9909	1	1	1.6106	NC_002929	719518	720826	11.9045	4	4	6.50738	NC_002929	719518	720826	6.02355	7.87805	2	2
BP0706	20.9951	4.17045	13.9769	4.40039	0.13745	3.8001	1.30124e-05	1	0.552667	UniProtKB	Q7W004	BP0706			0016021 // integral to membrane (GO_REF:0000001 [IEA] InterPro:IPR009978)		Putative membrane protein		protein	taxon:257313	20170607	UniProt			3.22703	1	1	1.63838	NC_002929	720952	722239	6.0794	2	2	3.27376	NC_002929	720952	722239	3.02469	1	1	1.65339	NC_002929	720952	722239	4.11037	24.0198	6	6
BP0707	22.0974	6.97438	-6.88317	-1.19101	0.38733	-1.456	-1.47944e-05	1	0.851611																40.3222	3	3	20.4718	NC_002929	722404	722713	50.642	4	4	27.2707	NC_002929	722404	722713	37.794	3	3	20.6594	NC_002929	722404	722713	42.9194	33.3478	2	2
BP0708	78.6233	5.83787	30.9193	3.19784	0.214616	2.47554	2.29991e-05	1	0.680924	UniProtKB	Q7W002	BP0708			0016021 // integral to membrane (GO_REF:0000001 [IEA] InterPro:IPR007462)		Putative membrane protein		protein	taxon:257313	20170607	UniProt			18.7081	3	3	9.49818	NC_002929	722713	723379	23.4961	4	4	12.6526	NC_002929	722713	723379	0	0	0	0	NC_002929	722713	723379	14.068	38.6805	5	5
BP0710	24.1184	14.6702	-7.07238	-1.83107	0.379451	-2.47614	-1.01606e-05	1	0.84769	UniProtKB	Q7W000	BP0710				0004519 // endonuclease activity (GO_REF:0000001 [IEA] InterPro:IPR005135) /// 0004527 // exonuclease activity (GO_REF:0000001 [IEA] InterPro:IPR005135)	Putative endonuclease/exonuclease/phosphatase family protein		protein	taxon:257313	20170607	UniProt			24.1184	5	5	12.245	NC_002929	725322	726183	4.54366	1	1	2.44676	NC_002929	725322	726183	18.0849	4	4	9.88578	NC_002929	725322	726183	15.5823	0	0	0
BP0711	19.5031	6.88754	7.39606	3.19004	0.459947	2.89378	7.19737e-06	1	0.901446																6.88754	2	2	3.49684	NC_002929	726179	727385	3.24386	1	1	1.74682	NC_002929	726179	727385	0	0	0	0	NC_002929	726179	727385	3.37713	12.8165	3	3
BP0712	43.0308	4.96529	16.1116	4.50096	0.22447	3.38154	1.22305e-05	1	0.689892	UniProtKB	Q7VZZ8	BP0712			0016021 // integral to membrane (GO_REF:0000001 [IEA] InterPro:IPR000620)		Putative membrane protein		protein	taxon:257313	20170705	UniProt			9.38574	2	2	4.76519	NC_002929	727381	728266	4.42044	1	1	2.38041	NC_002929	727381	728266	0	0	0	0	NC_002929	727381	728266	4.60206	5.82174	1	1
BP0713	20.0963	10.3543	11.0607	3.36743	0.313927	2.87985	9.70919e-06	1	0.801128																11.3553	4	4	5.76513	NC_002929	728281	729744	0	0	0	0	NC_002929	728281	729744	2.66082	1	1	1.45449	NC_002929	728281	729744	4.67203	14.0868	4	4
BP0715	71.3928	25.78	31.1042	3.67003	0.226614	3.38027	3.04846e-05	1	0.691316																9.16819	1	1	4.65474	NC_002929	729782	730235	0	0	0	0	NC_002929	729782	730235	25.78	3	3	14.0921	NC_002929	729782	730235	11.6494	56.868	5	5
BP0716	5.1574	0	1.71913	#DIV/0!	0.552049	14.7051	1.69611e-06	1	0.944829																0	0	0	0	NC_002929	730179	731178	0	0	0	0	NC_002929	730179	731178	0	0	0	0	NC_002929	730179	731178	0	5.1574	1	1
BP0718	85.6328	16.5247	-31.4086	-2.39825	0.173286	-2.58035	-3.59953e-05	1	0.616268	UniProtKB	Q7VZZ7	BP0718				0008807 // carboxyvinyl-carboxyphosphonate phosphorylmutase activity (GO_REF:0000001 [IEA] InterPro:IPR015813)	Carboxyvinyl-carboxyphosphonate phosphorylmutase (EC 2.7.8.23)		protein	taxon:257313	20170607	UniProt			85.6328	18	18	43.4762	NC_002929	731337	732210	35.8496	8	8	19.3051	NC_002929	731337	732210	40.1318	9	9	21.9372	NC_002929	731337	732210	53.8714	23.6071	4	4
BP0720	26.8501	17.8634	10.8376	2.82008	0.533843	2.51124	1.02643e-05	1	0.935682																0	0	0	0	NC_002929	732550	732769	17.8634	1	1	9.61947	NC_002929	732550	732769	0	0	0	0	NC_002929	732550	732769	5.95448	23.5262	1	1
BP0721	19.746	11.3394	-13.9574	-10.8269	0.0496304	-11.0505	-1.54093e-05	1	0.316322	UniProtKB	Q7VZZ5	BP0721				0008483 // transaminase activity (GO_REF:0000001 [ISS] InterPro:IPR005814|InterPro:IPR015424|InterPro:IPR015421|InterPro:IPR015422) /// 0030170 // pyridoxal phosphate binding (GO_REF:0000001 [ISS] InterPro:IPR005814|InterPro:IPR015424|InterPro:IPR015421|InterPro:IPR015422)	Probable aminotransferase		protein	taxon:257313	20170607	UniProt			15.0478	5	5	7.63984	NC_002929	732808	734188	11.3394	4	4	6.10627	NC_002929	732808	734188	19.746	7	7	10.7938	NC_002929	732808	734188	15.3777	0	0	0
BP0722	16.8245	9.93482	4.75531	1.71817	0.780132	1.43068	3.15666e-06	1	1	UniProtKB	Q7VZZ4	BP0722				0004040 // amidase activity (GO_REF:0000001 [ISS] InterPro:IPR000120|InterPro:IPR020556|InterPro:IPR023631)	Probable amidase		protein	taxon:257313	20170607	UniProt			5.94162	2	2	3.01659	NC_002929	734229	735627	0	0	0	0	NC_002929	734229	735627	13.9227	5	5	7.61056	NC_002929	734229	735627	6.62143	3.68544	1	1
BP0723	23.1719	4.41914	11.8793	2.64212	0.284621	2.28925	1.0376e-05	1	0.768556	UniProtKB	Q7VZZ3	BP0723		0015833 // peptide transport (GO_REF:0000001 [ISS] InterPro:IPR003593|InterPro:IPR003439|InterPro:IPR017871|InterPro:IPR013563|InterPro:IPR027417)		0016887 // ATPase activity (GO_REF:0000001 [ISS] InterPro:IPR003593|InterPro:IPR003439|InterPro:IPR017871|InterPro:IPR013563|InterPro:IPR027417) /// 0005524 // ATP binding (GO_REF:0000001 [ISS] InterPro:IPR003593|InterPro:IPR003439|InterPro:IPR017871|InterPro:IPR013563|InterPro:IPR027417)	Probable ABC transporter, ATP-binding protein		protein	taxon:257313	20170607	UniProt			7.53755	3	3	3.82685	NC_002929	735666	737319	7.09999	3	3	3.82335	NC_002929	735666	737319	7.06494	3	3	3.86191	NC_002929	735666	737319	7.23416	15.5845	5	5
BP0724	26.5771	5.37885	13.0669	9.91206	0.116818	8.31444	1.26435e-05	1	0.506693	UniProtKB	Q7VZZ2	BP0724		0006810 // transport (GO_REF:0000001 [ISS] InterPro:IPR000515)	0005886 // plasma membrane (GO_REF:0000001 [ISS] InterPro:IPR000515) /// 0016021 // integral to membrane (GO_REF:0000001 [ISS] InterPro:IPR000515)		Probable ABC transporter, permease protein		protein	taxon:257313	20170607	UniProt			0	0	0	0	NC_002929	737322	738207	0	0	0	0	NC_002929	737322	738207	4.39862	1	1	2.40442	NC_002929	737322	738207	1.46621	11.6435	2	2
BP0725	27.3474	9.36333	18.9747	#DIV/0!	0.00141023	140.535	1.72686e-05	1	0.0262698	UniProtKB	Q7VZZ1	BP0725		0006810 // transport (GO_REF:0000001 [ISS] InterPro:IPR000515)	0005886 // plasma membrane (GO_REF:0000001 [ISS] InterPro:IPR000515) /// 0016021 // integral to membrane (GO_REF:0000001 [ISS] InterPro:IPR000515)		Probable ABC transporter, permease protein		protein	taxon:257313	20170607	UniProt			0	0	0	0	NC_002929	738206	739148	0	0	0	0	NC_002929	738206	739148	0	0	0	0	NC_002929	738206	739148	0	27.3474	5	5
BP0726	45.1422	4.85946	20.4982	3.53712	0.133709	2.95618	1.7651e-05	1	0.547998	UniProtKB	Q7VZZ0	BP0726		0055085 // transmembrane transport (GO_REF:0000001 [IEA] InterPro:IPR030678|InterPro:IPR000914)	0043190 // ATP-binding cassette (ABC) transporter complex (GO_REF:0000001 [IEA] InterPro:IPR030678|InterPro:IPR000914)		Probable ABC transporter, periplasmic binding protein		protein	taxon:257313	20170607	UniProt			2.5637	1	1	1.3016	NC_002929	739226	740846	9.65949	4	4	5.20164	NC_002929	739226	740846	12.0148	5	5	6.56763	NC_002929	739226	740846	8.07931	47.7059	15	15
BP0727	18.7631	3.27444	-2.50328	-1.24209	0.615814	-1.56737	-5.14869e-06	1	0.970403	UniProtKB	Q7VZY9	BP0727		0006355 // regulation of transcription, DNA-dependent (GO_REF:0000001 [IEA] InterPro:IPR029016|InterPro:IPR014757|InterPro:IPR005471|InterPro:IPR011991) /// 0006351 // transcription, DNA-dependent (GO_REF:0000001 [IEA] InterPro:IPR029016|InterPro:IPR014757|InterPro:IPR005471|InterPro:IPR011991)		0003677 // DNA binding (GO_REF:0000001 [IEA] InterPro:IPR029016|InterPro:IPR014757|InterPro:IPR005471|InterPro:IPR011991)	Probable transcriptional regulator		protein	taxon:257313	20170927	UniProt			5.08969	1	1	2.58406	NC_002929	741012	741828	9.58846	2	2	5.16339	NC_002929	741012	741828	23.8528	5	5	13.0387	NC_002929	741012	741828	12.8437	6.31402	1	1
BP0728	13.625	1.75272	-2.31048	-1.25017	0.67263	-1.46822	-4.07106e-06	1	0.986029	UniProtKB	Q7VZY8	BP0728				0003677 // DNA binding (GO_REF:0000001 [IEA] InterPro:IPR009057|InterPro:IPR001647)	Probable transcriptional regulator		protein	taxon:257313	20170927	UniProt			7.2863	1	1	3.69929	NC_002929	741895	742465	6.86332	1	1	3.6959	NC_002929	741895	742465	20.4883	3	3	11.1995	NC_002929	741895	742465	11.546	9.03902	1	1
BP0729	18.5494	5.41771	5.26015	2.92757	0.629902	2.64981	5.13058e-06	1	0.975071																0	0	0	0	NC_002929	742465	743416	0	0	0	0	NC_002929	742465	743416	8.18671	2	2	4.47511	NC_002929	742465	743416	2.7289	5.41771	1	1
BP0732	46.7208	2.88054	23.7637	1.83877	0.37212	1.48822	1.51999e-05	1	0.842791	UniProtKB	Q7VZY6	BP0732				0016491 // oxidoreductase activity (GO_REF:0000001 [IEA] InterPro:IPR016040|InterPro:IPR032095|InterPro:IPR005097)	Putative exported protein		protein	taxon:257313	20170607	UniProt			29.525	9	9	14.99	NC_002929	745201	746467	24.721	8	8	13.3123	NC_002929	745201	746467	30.7487	10	10	16.8082	NC_002929	745201	746467	28.3316	56.9758	14	14
BP0733	8.18671	0	-1.06039	-1.63553	0.824354	-2.23643	-1.71918e-06	1	1																0	0	0	0	NC_002929	746624	747575	0	0	0	0	NC_002929	746624	747575	8.18671	0	2	4.47511	NC_002929	746624	747575	2.7289	0	0	0
BP0735	24.8738	5.33695	-4.48744	-1.40076	0.660218	-1.51271	-5.86425e-06	1	0.986029																14.0548	2	2	7.13569	NC_002929	747818	748409	13.2389	2	2	7.12915	NC_002929	747818	748409	19.7603	3	3	10.8016	NC_002929	747818	748409	15.6847	8.71784	1	1
BP0737	15.1239	4.89741	7.10568	6.32272	0.290151	5.20648	6.66652e-06	1	0.775881	UniProtKB	Q7VZY2	BP0737			0016021 // integral to membrane (GO_REF:0000001 [IEA] InterPro:IPR006860|InterPro:IPR032623|InterPro:IPR012373)		Putative inner membrane sensor for iron transport		protein	taxon:257313	20170607	UniProt			0	0	0	0	NC_002929	750988	751960	0	0	0	0	NC_002929	750988	751960	4.00492	1	1	2.18921	NC_002929	750988	751960	1.33497	5.30066	1	1
BP0738	58.528	10.5579	26.2165	10.2413	0.0526266	7.67997	2.12415e-05	1	0.324685																8.51063	1	1	4.3209	NC_002929	752091	752579	0	0	0	0	NC_002929	752091	752579	0	0	0	0	NC_002929	752091	752579	2.83688	10.5579	1	1
BP0739	0	0	0	1	1	1	0	1	1																0	0	0	0	NC_002929	752575	753526	0	0	0	0	NC_002929	752575	753526	0	0	0	0	NC_002929	752575	753526	0	0	0	0
BP0740	37.246	9.94951	17.673	5.76826	0.090554	4.42204	1.42011e-05	1	0.443095	UniProtKB	Q7VZY1	BP0740				0008168 // methyltransferase activity (GO_REF:0000001 [IEA] InterPro:IPR002052|InterPro:IPR009537|InterPro:IPR014455|InterPro:IPR029063) /// 0003676 // nucleic acid binding (GO_REF:0000001 [IEA] InterPro:IPR002052|InterPro:IPR009537|InterPro:IPR014455|InterPro:IPR029063)	Putative DNA methylase		protein	taxon:257313	20170607	UniProt			7.56501	4	4	3.8408	NC_002929	753747	755943	1.78146	1	1	0.959319	NC_002929	753747	755943	1.77267	1	1	0.968995	NC_002929	753747	755943	3.70638	11.731	5	5
BP0741	9.68109	0	-3.22703	#DIV/0!	0.37191	-28.981	-3.46286e-06	1	0.842791	UniProtKB	Q7VZY0	BP0741				0043565 // sequence-specific DNA binding (GO_REF:0000001 [IEA] InterPro:IPR001387|InterPro:IPR010982)	Putative transcriptional regulator		protein	taxon:257313	20170927	UniProt			9.68109	1	1	4.91514	NC_002929	756015	756444	0	0	0	0	NC_002929	756015	756444	0	0	0	0	NC_002929	756015	756444	3.22703	0	0	0
BP0742	20.6334	2.3335	-8.23027	-3.89248	0.2518	-4.21811	-9.4528e-06	1	0.725008																4.381	1	1	2.22426	NC_002929	756545	757493	20.6334	4	5	11.1111	NC_002929	756545	757493	8.21262	2	2	4.48927	NC_002929	756545	757493	11.0757	5.43485	1	1
BP0744	114.468	51.6572	-12.9752	-1.12492	0.338399	-1.40847	-3.70466e-05	1	0.822633	UniProtKB	Q7VZX9	BP0744				0043565 // sequence-specific DNA binding (GO_REF:0000001 [IEA] InterPro:IPR001387|InterPro:IPR010982)	Putative transcriptional regulator		protein	taxon:257313	20170927	UniProt			130.956	14	14	66.4873	NC_002929	757608	758052	79.2992	9	9	42.7027	NC_002929	757608	758052	140.28	16	16	76.6816	NC_002929	757608	758052	116.845	104.437	9	9
BP0745	31.3609	0	6.99339	3.02107	0.631227	2.77237	6.92978e-06	1	0.975947	UniProtKB	Q7VZX8	BP0745		0000160 // phosphorelay signal transduction system (GO_REF:0000001 [IEA] InterPro:IPR001867|InterPro:IPR016032|InterPro:IPR011991) /// 0006355 // regulation of transcription, DNA-dependent (GO_REF:0000001 [IEA] InterPro:IPR001867|InterPro:IPR016032|InterPro:IPR011991)	0005622 // intracellular (GO_REF:0000001 [IEA] InterPro:IPR001867|InterPro:IPR016032|InterPro:IPR011991)	0003677 // DNA binding (GO_REF:0000001 [IEA] InterPro:IPR001867|InterPro:IPR016032|InterPro:IPR011991)	Putative transcriptional regulator		protein	taxon:257313	20170927	UniProt			0	0	0	0	NC_002929	758159	758909	0	0	0	0	NC_002929	758159	758909	10.3807	2	2	5.67443	NC_002929	758159	758909	3.46025	0	0	0
BP0750	24.8579	10.8438	11.0155	3.32202	0.45077	2.6205	8.49602e-06	1	0.899783	UniProtKB	Q7VZX3	BP0750		0008152 // metabolic process (GO_REF:0000001 [IEA] InterPro:IPR011234)		0003824 // catalytic activity (GO_REF:0000001 [IEA] InterPro:IPR011234)	Uncharacterized protein		protein	taxon:257313	20170607	UniProt			10.8438	3	3	5.50548	NC_002929	762594	763743	0	0	0	0	NC_002929	762594	763743	3.38797	1	1	1.85197	NC_002929	762594	763743	4.74394	22.4205	5	5
BP0752	147.645	5.97532	42.585	2.33214	0.293299	1.72736	2.55522e-05	1	0.779982	UniProtKB	Q7VZX1	BP0752		0006351 // transcription, DNA-dependent (GO_REF:0000001 [IEA] InterPro:IPR005119|InterPro:IPR000847|InterPro:IPR011991)		0003700 // sequence-specific DNA binding transcription factor activity (GO_REF:0000001 [IEA] InterPro:IPR005119|InterPro:IPR000847|InterPro:IPR011991) /// 0003677 // DNA binding (GO_REF:0000001 [IEA] InterPro:IPR005119|InterPro:IPR000847|InterPro:IPR011991)	LysR-family transcriptional regulator		protein	taxon:257313	20170927	UniProt			23.9515	5	5	12.1603	NC_002929	765091	765958	22.5611	5	5	12.1492	NC_002929	765091	765958	49.3894	11	11	26.9977	NC_002929	765091	765958	31.9673	29.713	5	5
BP0755	10.9869	2.35735	4.49466	2.12116	0.668808	1.74756	3.34219e-06	1	0.986029	UniProtKB	Q7VZW8	BP0755				0016491 // oxidoreductase activity (GO_REF:0000001 [IEA] InterPro:IPR006076|InterPro:IPR023753)	Putative amino acid deaminase		protein	taxon:257313	20170607	UniProt			6.20806	2	2	3.15186	NC_002929	770186	771524	0	0	0	0	NC_002929	770186	771524	5.8188	2	2	3.18074	NC_002929	770186	771524	4.00895	3.8507	1	1
BP0756	12.7456	5.08884	8.28568	5.40681	0.183754	4.3677	7.3529e-06	1	0.635219																1.95905	1	1	0.994621	NC_002929	771520	773640	1.84533	1	1	0.99371	NC_002929	771520	773640	1.83622	1	1	1.00373	NC_002929	771520	773640	1.8802	14.5818	6	6
BP0765	12.8528	8.50881	5.20192	2.83407	0.622729	2.54769	4.99483e-06	1	0.973345																0	0	0	0	NC_002929	787372	788287	0	0	0	0	NC_002929	787372	788287	8.50881	2	2	4.65118	NC_002929	787372	788287	2.83627	11.2617	2	2
BP0769	5.98402	0	0.487596	1.32354	1	1.18024	3.1954e-07	1	1	UniProtKB	Q7VZW2	BP0769		0008152 // metabolic process (GO_REF:0000001 [IEA] InterPro:IPR001544)		0008483 // transaminase activity (GO_REF:0000001 [IEA] InterPro:IPR001544)	Probable aminotransferase		protein	taxon:257313	20170607	UniProt			0	0	0	0	NC_002929	790597	791458	0	0	0	0	NC_002929	790597	791458	4.52123	1	1	2.47144	NC_002929	790597	791458	1.50708	5.98402	1	1
BP0770	20.0013	6.9337	1.38144	1.11735	0.858296	-1.15811	-1.77764e-06	1	1	UniProtKB	Q7VZW1	BP0770			0016021 // integral to membrane (GO_REF:0000001 [IEA] InterPro:)		Putative membrane protein		protein	taxon:257313	20170607	UniProt			14.6497	2	2	7.43773	NC_002929	791465	792032	13.7993	2	2	7.43092	NC_002929	791465	792032	6.86557	1	1	3.75293	NC_002929	791465	792032	11.7715	9.08685	1	1
BP0771	5.38374	0	1.79458	#DIV/0!	0.552461	15.3092	1.77087e-06	1	0.944829	UniProtKB	Q7VZW0	BP0771			0030288 // outer membrane-bounded periplasmic space (GO_REF:0000001 [IEA] InterPro:IPR005064)		Putative exported protein		protein	taxon:257313	20170607	UniProt			0	0	0	0	NC_002929	792120	793077	0	0	0	0	NC_002929	792120	793077	0	0	0	0	NC_002929	792120	793077	0	5.38374	1	1
BP0773	13.4712	0.49685	5.83037	4.79563	0.324824	4.09329	5.54157e-06	1	0.814435	UniProtKB	Q7VZV8	BP0773				0030976 // thiamine pyrophosphate binding (GO_REF:0000001 [ISS] InterPro:IPR029035|InterPro:IPR029061|InterPro:IPR012000|InterPro:IPR012001|InterPro:IPR000399|InterPro:IPR011766) /// 0000287 // magnesium ion binding (GO_REF:0000001 [ISS] InterPro:IPR029035|InterPro:IPR029061|InterPro:IPR012000|InterPro:IPR012001|InterPro:IPR000399|InterPro:IPR011766) /// 0003984 // acetolactate synthase activity …	Putative acetolactate synthase large subunit (EC 2.2.1.6)		protein	taxon:257313	20170607	UniProt			2.37869	1	1	1.20767	NC_002929	793870	795616	0	0	0	0	NC_002929	793870	795616	2.22954	1	1	1.21874	NC_002929	793870	795616	1.53608	5.90177	2	2
BP0774	25.9063	5.32258	12.8678	8.25279	0.183279	5.99207	1.04982e-05	1	0.634401	UniProtKB	Q7VZV7	BP0774		0006351 // transcription, DNA-dependent (GO_REF:0000001 [IEA] InterPro:IPR011711|InterPro:IPR008920|InterPro:IPR000524|InterPro:IPR011991)		0003677 // DNA binding (GO_REF:0000001 [IEA] InterPro:IPR011711|InterPro:IPR008920|InterPro:IPR000524|InterPro:IPR011991) /// 0003700 // sequence-specific DNA binding transcription factor activity (GO_REF:0000001 [IEA] InterPro:IPR011711|InterPro:IPR008920|InterPro:IPR000524|InterPro:IPR011991)	Probable GntR-family transcriptional regulator		protein	taxon:257313	20170927	UniProt			0	0	0	0	NC_002929	795700	796435	5.32258	1	1	2.86621	NC_002929	795700	796435	0	0	0	0	NC_002929	795700	796435	1.77419	14.0197	2	2
BP0775	21.0627	7.62475	-4.25346	-1.25392	0.528809	-1.50249	-7.70852e-06	1	0.932153	UniProtKB	Q7VZV6	BP0775			0019867 // outer membrane (GO_REF:0000001 [IEA] InterPro:IPR005546|InterPro:IPR006315)		Uncharacterized protein		protein	taxon:257313	20170927	UniProt			32.4785	8	8	16.4895	NC_002929	796751	797774	19.1207	5	5	10.2965	NC_002929	796751	797774	11.4158	3	3	6.24021	NC_002929	796751	797774	21.005	20.1456	4	4
BP0776	63.051	15.8285	2.6466	1.09567	0.986738	-1.0248	-7.39231e-07	1	1	UniProtKB	Q7VZV5	BP0776		0006351 // transcription, DNA-dependent (GO_REF:0000001 [IEA] InterPro:IPR011711|InterPro:IPR008920|InterPro:IPR000524|InterPro:IPR011991)		0003677 // DNA binding (GO_REF:0000001 [IEA] InterPro:IPR011711|InterPro:IPR008920|InterPro:IPR000524|InterPro:IPR011991) /// 0003700 // sequence-specific DNA binding transcription factor activity (GO_REF:0000001 [IEA] InterPro:IPR011711|InterPro:IPR008920|InterPro:IPR000524|InterPro:IPR011991)	Probable GntR-family transcriptional regulator		protein	taxon:257313	20170927	UniProt			11.6827	2	2	5.93136	NC_002929	797789	798500	27.5112	5	5	14.8148	NC_002929	797789	798500	43.8006	8	8	23.9428	NC_002929	797789	798500	27.6648	7.24647	1	1
BP0777	30.0602	11.1445	-12.7957	-1.56334	0.239594	-1.8785	-1.82772e-05	1	0.709673	UniProtKB	Q7U364	BP0777				0016491 // oxidoreductase activity (GO_REF:0000001 [IEA] InterPro:IPR013149|InterPro:IPR013154|InterPro:IPR011032|InterPro:IPR016040|InterPro:IPR020843)	Probable Zinc-binding dehydrogenase		protein	taxon:257313	20170607	UniProt			32.9618	8	8	16.7349	NC_002929	798656	799664	38.8104	10	10	20.8995	NC_002929	798656	799664	34.757	9	9	18.9992	NC_002929	798656	799664	35.5097	35.7795	7	7
BP0778	13.4251	5.95473	1.908	1.2809	1	1.06202	4.75233e-07	1	1	UniProtKB	Q7VZV4	BP0778		0008152 // metabolic process (GO_REF:0000001 [IEA] InterPro:IPR025110|InterPro:IPR020845|InterPro:IPR000873)		0003824 // catalytic activity (GO_REF:0000001 [IEA] InterPro:IPR025110|InterPro:IPR020845|InterPro:IPR000873)	Putative acetyl-CoA synthetase		protein	taxon:257313	20170607	UniProt			0	0	0	0	NC_002929	799704	801237	12.7596	5	5	6.87105	NC_002929	799704	801237	7.61797	3	3	4.16421	NC_002929	799704	801237	6.79252	3.36089	1	1
BP0779	10.4192	6.25565	-1.52448	-1.19078	0.774135	-1.34873	-2.71235e-06	1	1																11.1346	3	3	5.65307	NC_002929	801233	802352	3.49606	1	1	1.88263	NC_002929	801233	802352	13.9152	4	4	7.60648	NC_002929	801233	802352	9.51528	9.20865	2	2
BP0780	33.7941	4.99629	2.63786	1.30577	0.885315	1.22678	2.15327e-06	1	1	UniProtKB	Q7VZV2	BP0780		0006810 // transport (GO_REF:0000001 [ISS] InterPro:IPR000515)	0005886 // plasma membrane (GO_REF:0000001 [ISS] InterPro:IPR000515) /// 0016021 // integral to membrane (GO_REF:0000001 [ISS] InterPro:IPR000515)		Putative membrane protein		protein	taxon:257313	20170607	UniProt			15.9126	3	3	8.07892	NC_002929	802348	803131	4.99629	1	1	2.6905	NC_002929	802348	803131	4.97162	1	1	2.71764	NC_002929	802348	803131	8.62684	0	0	0
BP0781	16.5288	9.61386	4.19855	1.89067	0.792835	1.4751	2.49653e-06	1	1	UniProtKB	Q7VZV1	BP0781				0016887 // ATPase activity (GO_REF:0000001 [IEA] InterPro:IPR003593|InterPro:IPR003439|InterPro:IPR017871|InterPro:IPR027417) /// 0005524 // ATP binding (GO_REF:0000001 [IEA] InterPro:IPR003593|InterPro:IPR003439|InterPro:IPR017871|InterPro:IPR027417)	Probable ABC transporter, ATP-binding component		protein	taxon:257313	20170607	UniProt			9.61386	2	2	4.88101	NC_002929	803142	804006	4.52789	1	1	2.43827	NC_002929	803142	804006	0	0	0	0	NC_002929	803142	804006	4.71392	0	0	0
BP0782	21.0285	3.14569	8.84813	2.04807	0.47997	1.73884	6.92305e-06	1	0.913612	UniProtKB	Q7VZV0	BP0782		0009228 // thiamine biosynthetic process (GO_REF:0000001 [IEA] InterPro:IPR027939|InterPro:IPR015168)			Putative exported protein		protein	taxon:257313	20170607	UniProt			7.56501	2	2	3.8408	NC_002929	804024	805122	7.12585	2	2	3.83728	NC_002929	804024	805122	10.636	3	3	5.81397	NC_002929	804024	805122	8.44229	28.1543	6	6
BP0783	35.946	5.55797	18.6845	13.5112	0.0573067	10.0549	1.57159e-05	1	0.33481	UniProtKB	Q7VZU9	BP0783				0051213 // dioxygenase activity (GO_REF:0000001 [IEA] InterPro:IPR029068|InterPro:IPR025870)	Putative dioxygenase		protein	taxon:257313	20170607	UniProt			4.48025	1	1	2.27465	NC_002929	805190	806117	0	0	0	0	NC_002929	805190	806117	0	0	0	0	NC_002929	805190	806117	1.49342	5.55797	1	1
BP0785	18.8467	3.922	7.24215	2.69786	0.48496	2.25837	6.07684e-06	1	0.91622	UniProtKB	Q7VZU7	BP0785		0055085 // transmembrane transport (GO_REF:0000001 [IEA] InterPro:IPR010920|InterPro:IPR011066|InterPro:IPR006685)	0016021 // integral to membrane (GO_REF:0000001 [IEA] InterPro:IPR010920|InterPro:IPR011066|InterPro:IPR006685)		Putative mechanosensitive channel protein		protein	taxon:257313	20170607	UniProt			4.43717	1	1	2.25277	NC_002929	808045	808981	8.35917	2	2	4.50142	NC_002929	808045	808981	0	0	0	0	NC_002929	808045	808981	4.26545	5.50453	1	1
BP0786	0	0	0	1	1	1	0	1	1																0	0	0	0	NC_002929	809086	810037	0	0	0	0	NC_002929	809086	810037	0	0	0	0	NC_002929	809086	810037	0	0	0	0
BP0787	43.2366	12.7215	8.24026	1.94017	0.649482	1.74911	7.20633e-06	1	0.98284																13.5725	2	2	6.89084	NC_002929	810118	810730	0	0	0	0	NC_002929	810118	810730	12.7215	2	2	6.95396	NC_002929	810118	810730	8.76467	0	0	0
BP0793	125.236	42.8715	79.4552	2.43311	0.038045	2.0086	6.12021e-05	1	0.271168																62.9271	8	8	31.9484	NC_002929	815472	816000	37.0463	5	5	19.9495	NC_002929	815472	816000	66.3542	9	9	36.2712	NC_002929	815472	816000	55.4426	136.612	14	14
BP0796	32.4398	15.7511	2.85502	1.19476	1	-1.01031	-1.6417e-07	1	1																11.5366	2	2	5.85721	NC_002929	818933	819653	0	0	0	0	NC_002929	818933	819653	32.4398	6	6	17.7326	NC_002929	818933	819653	14.6588	28.6236	4	4
BP0797	4.36718	4.09335	-3.16087	-4.06725	0.401603	-4.08962	-3.56209e-06	1	0.861612																4.36718	1	1	2.21724	NC_002929	819649	820600	4.11366	1	1	2.21521	NC_002929	819649	820600	4.09335	1	1	2.23755	NC_002929	819649	820600	4.1914	0	0	0
BP0799	15.5565	0	7.99172	#DIV/0!	0.112429	54.9241	6.67352e-06	1	0.493858																0	0	0	0	NC_002929	821951	822563	0	0	0	0	NC_002929	821951	822563	0	0	0	0	NC_002929	821951	822563	0	8.4187	1	1
BP0800	119.279	39.8779	-16.6829	-1.20628	0.25007	-1.55339	-3.8158e-05	1	0.722842	UniProtKB	Q7VZT6	BP0800				0016491 // oxidoreductase activity (GO_REF:0000001 [IEA] InterPro:IPR013149|InterPro:IPR013154|InterPro:IPR011032|InterPro:IPR016040|InterPro:IPR020843|InterPro:IPR014189)	Probable zinc-binding dehydrogenase		protein	taxon:257313	20170607	UniProt			89.1789	21	21	45.2766	NC_002929	823196	824174	100.002	25	25	53.8513	NC_002929	823196	824174	103.489	26	26	56.5703	NC_002929	823196	824174	97.5568	31.6088	6	6
BP0805	19.2968	4.88401	8.47478	6.20563	0.393345	5.27271	8.30243e-06	1	0.855464	UniProtKB	Q7VZT2	BP0805		0006355 // regulation of transcription, DNA-dependent (GO_REF:0000001 [IEA] InterPro:IPR029016|InterPro:IPR014757|InterPro:IPR005471|InterPro:IPR011991) /// 0006351 // transcription, DNA-dependent (GO_REF:0000001 [IEA] InterPro:IPR029016|InterPro:IPR014757|InterPro:IPR005471|InterPro:IPR011991)		0003677 // DNA binding (GO_REF:0000001 [IEA] InterPro:IPR029016|InterPro:IPR014757|InterPro:IPR005471|InterPro:IPR011991)	Probable transcriptional regulator		protein	taxon:257313	20170927	UniProt			0	0	0	0	NC_002929	828573	829374	4.88401	1	1	2.63004	NC_002929	828573	829374	0	0	0	0	NC_002929	828573	829374	1.628	19.2968	3	3
BP0806	8.35725	1.61184	0.0850234	1.01982	1	-1.08165	-3.66e-07	1	1	UniProtKB	Q7VZT1	BP0806				0050096 // methylaspartate ammonia-lyase activity (GO_REF:0000001 [IEA] InterPro:IPR029065|InterPro:IPR029017|InterPro:IPR006395|InterPro:IPR022662|InterPro:IPR022665) /// 0046872 // metal ion binding (GO_REF:0000001 [IEA] InterPro:IPR029065|InterPro:IPR029017|InterPro:IPR006395|InterPro:IPR022662|InterPro:IPR022665)	Methylaspartate ammonia-lyase (EC 4.3.1.2)		protein	taxon:257313	20170607	UniProt			3.36836	1	1	1.71014	NC_002929	829655	830888	6.34565	2	2	3.41714	NC_002929	829655	830888	3.15716	1	1	1.7258	NC_002929	829655	830888	4.29039	8.35725	2	2
BP0807	3.95161	0	-1.3172	#DIV/0!	0.582821	-12.9119	-1.47419e-06	1	0.960467	UniProtKB	Q7VZT0	BP0807			0030288 // outer membrane-bounded periplasmic space (GO_REF:0000001 [IEA] InterPro:IPR005064)		Putative exported protein		protein	taxon:257313	20170607	UniProt			0	0	0	0	NC_002929	830998	831988	3.95161	1	1	2.12794	NC_002929	830998	831988	0	0	0	0	NC_002929	830998	831988	1.3172	0	0	0
BP0808	11.128	4.23339	2.18825	1.74628	0.846546	1.57604	1.91002e-06	1	1	UniProtKB	Q7VZS9	BP0808				0016829 // lyase activity (GO_REF:0000001 [IEA] InterPro:IPR005656)	Uncharacterized protein		protein	taxon:257313	20170607	UniProt			5.98011	2	2	3.03614	NC_002929	832018	833407	2.81648	1	1	1.51668	NC_002929	832018	833407	0	0	0	0	NC_002929	832018	833407	2.9322	11.128	3	3
BP0810	10.472	0	2.16544	2.63401	0.797866	2.22456	1.96779e-06	1	1	UniProtKB	Q7VZS8	BP0810			0030288 // outer membrane-bounded periplasmic space (GO_REF:0000001 [IEA] InterPro:IPR005064)		Putative exported protein		protein	taxon:257313	20170607	UniProt			0	0	0	0	NC_002929	835005	835989	3.9757	1	1	2.14092	NC_002929	835005	835989	0	0	0	0	NC_002929	835005	835989	1.32523	10.472	2	2
BP0812	0	0	0	1	1	1	0	1	1																0	0	0	0	NC_002929	836185	837202	0	0	0	0	NC_002929	836185	837202	0	0	0	0	NC_002929	836185	837202	0	0	0	0
BP0813	29.3665	6.05486	-12.3796	-1.47678	0.239993	-1.78281	-1.85597e-05	1	0.709673																25.1708	5	5	12.7794	NC_002929	837398	838223	42.6774	9	9	22.9818	NC_002929	837398	838223	47.1852	10	10	25.7929	NC_002929	837398	838223	38.3445	31.2257	5	5
BP0814	24.01	9.11452	2.10921	1.10181	0.980363	-1.03745	-8.26085e-07	1	1	UniProtKB	Q7VZS6	BP0814		0006351 // transcription, DNA-dependent (GO_REF:0000001 [IEA] InterPro:IPR005119|InterPro:IPR000847|InterPro:IPR011991)		0003700 // sequence-specific DNA binding transcription factor activity (GO_REF:0000001 [IEA] InterPro:IPR005119|InterPro:IPR000847|InterPro:IPR011991) /// 0003677 // DNA binding (GO_REF:0000001 [IEA] InterPro:IPR005119|InterPro:IPR000847|InterPro:IPR011991)	Probable LysR-family transcriptional regulator		protein	taxon:257313	20170927	UniProt			13.9838	3	3	7.09965	NC_002929	838300	839191	21.9534	5	5	11.8219	NC_002929	838300	839191	26.214	6	6	14.3294	NC_002929	838300	839191	20.7171	34.6952	6	6
BP0816	14.2446	8.04882	-2.98288	-1.62821	0.735084	-1.73804	-3.66264e-06	1	1	UniProtKB	Q7VZS4	BP0816		0008152 // metabolic process (GO_REF:0000001 [IEA] InterPro:IPR007036)		0046872 // metal ion binding (GO_REF:0000001 [IEA] InterPro:IPR007036) /// 0016788 // hydrolase activity, acting on ester bonds (GO_REF:0000001 [IEA] InterPro:IPR007036)	Uncharacterized protein		protein	taxon:257313	20170607	UniProt			8.04882	2	2	4.08643	NC_002929	840549	841581	11.3724	3	3	6.12403	NC_002929	840549	841581	3.77207	1	1	2.06193	NC_002929	840549	841581	7.73108	0	0	0
BP0817	14.6922	8.00984	-1.96269	-1.40076	0.675858	-1.98003	-3.76423e-06	1	0.986029	UniProtKB	Q7VZS3	BP0817			0030288 // outer membrane-bounded periplasmic space (GO_REF:0000001 [IEA] InterPro:IPR005064)		Putative exported protein		protein	taxon:257313	20170607	UniProt			8.54566	2	2	4.33868	NC_002929	841709	842681	4.02479	1	1	2.16735	NC_002929	841709	842681	8.00984	2	2	4.37842	NC_002929	841709	842681	6.86009	0	0	0
BP0818	12.5334	3.15781	-8.06478	-3.86411	0.132077	-4.63815	-9.39851e-06	1	0.544693																13.9436	7	7	7.07922	NC_002929	842705	844790	5.62891	3	3	3.03117	NC_002929	842705	844790	13.0693	7	7	7.14407	NC_002929	842705	844790	10.8806	2.4711	1	1
BP0819	23.6865	4.18247	6.92412	3.56364	0.466525	3.24707	6.8589e-06	1	0.904074	UniProtKB	Q7VZS1	BP0819			0030288 // outer membrane-bounded periplasmic space (GO_REF:0000001 [IEA] InterPro:IPR005064|InterPro:IPR006311)		Putative exported protein		protein	taxon:257313	20170607	UniProt			4.18247	1	1	2.12346	NC_002929	844856	845849	0	0	0	0	NC_002929	844856	845849	3.92022	1	1	2.14291	NC_002929	844856	845849	2.7009	5.18856	1	1
BP0820	3.85936	0	2.02056	#DIV/0!	0.350988	17.2535	2.01149e-06	1	0.831362	UniProtKB	Q7VZS0	BP0820				0016491 // oxidoreductase activity (GO_REF:0000001 [IEA] InterPro:IPR006076|InterPro:IPR023753)	Uncharacterized protein		protein	taxon:257313	20170607	UniProt			0	0	0	0	NC_002929	845957	847292	0	0	0	0	NC_002929	845957	847292	0	0	0	0	NC_002929	845957	847292	0	3.85936	1	1
BP0823	17.2184	10.2415	-4.94913	-1.28467	0.491268	-1.51627	-8.40262e-06	1	0.917178	UniProtKB	Q7VZR7	BP0823		0006355 // regulation of transcription, DNA-dependent (GO_REF:0000001 [IEA] InterPro:IPR029016|InterPro:IPR014757|InterPro:IPR005471|InterPro:IPR011991) /// 0006351 // transcription, DNA-dependent (GO_REF:0000001 [IEA] InterPro:IPR029016|InterPro:IPR014757|InterPro:IPR005471|InterPro:IPR011991)		0003677 // DNA binding (GO_REF:0000001 [IEA] InterPro:IPR029016|InterPro:IPR014757|InterPro:IPR005471|InterPro:IPR011991)	Putative transcriptional regulator		protein	taxon:257313	20170927	UniProt			12.8185	2	2	6.50802	NC_002929	851478	852126	24.1487	4	4	13.0041	NC_002929	851478	852126	30.0369	5	5	16.4191	NC_002929	851478	852126	22.3347	23.853	3	3
BP0824	107.749	62.0595	-53.6142	-1.70824	0.0654091	-2.01344	-7.13293e-05	1	0.365533	UniProtKB	P0A320	BP0824		0055114 // oxidation-reduction process (GO_REF:0000001 [ISS] InterPro:IPR014068|InterPro:IPR000923|InterPro:IPR028871|InterPro:IPR008972)	0042597 // periplasmic space (GO_REF:0000001 [ISS] InterPro:IPR014068|InterPro:IPR000923|InterPro:IPR028871|InterPro:IPR008972)	0005507 // copper ion binding (GO_REF:0000001 [ISS] InterPro:IPR014068|InterPro:IPR000923|InterPro:IPR028871|InterPro:IPR008972) /// 0009055 // electron carrier activity (GO_REF:0000001 [ISS] InterPro:IPR014068|InterPro:IPR000923|InterPro:IPR028871|InterPro:IPR008972)	Azurin		protein	taxon:257313	20170607	UniProt			146.691	16	16	74.4758	NC_002929	852308	852761	129.54	15	15	69.7571	NC_002929	852308	852761	111.713	13	13	61.0659	NC_002929	852308	852761	129.315	125.11	11	11
BP0825	61.3362	19.7036	11.066	1.37139	0.756154	1.25871	8.47784e-06	1	1																37.082	6	6	18.8268	NC_002929	852804	853476	34.9294	6	6	18.8095	NC_002929	852804	853476	17.3785	3	3	9.49961	NC_002929	852804	853476	29.7966	61.3362	8	8
BP0826	3.93586	2.60561	1.59296	2.83407	0.77416	2.41319	1.51817e-06	1	1	UniProtKB	Q7VZR5	BP0826			0005886 // plasma membrane (GO_REF:0000001 [ISS] InterPro:IPR003423|InterPro:IPR010131) /// 0016021 // integral to membrane (GO_REF:0000001 [ISS] InterPro:IPR003423|InterPro:IPR010131)	0005215 // transporter activity (GO_REF:0000001 [ISS] InterPro:IPR003423|InterPro:IPR010131) /// 0008289 // lipid binding (GO_REF:0000001 [ISS] InterPro:IPR003423|InterPro:IPR010131)	Outer membrane component of multidrug efflux system		protein	taxon:257313	20170607	UniProt			0	0	0	0	NC_002929	853490	854984	0	0	0	0	NC_002929	853490	854984	2.60561	1	1	1.42431	NC_002929	853490	854984	0.868536	3.44862	1	1
BP0827	26.4727	10.7007	16.0637	39.3597	0.00854485	26.7644	1.51223e-05	1	0.0971946	UniProtKB	Q7VZR4	BP0827			0016021 // integral to membrane (GO_REF:0000001 [ISS] InterPro:IPR027463|InterPro:IPR001036)	0005215 // transporter activity (GO_REF:0000001 [ISS] InterPro:IPR027463|InterPro:IPR001036)	Integral membrane component of multidrug efflux system		protein	taxon:257313	20170607	UniProt			0	0	0	0	NC_002929	854980	858094	1.25629	1	1	0.676514	NC_002929	854980	858094	0	0	0	0	NC_002929	854980	858094	0.418764	26.4727	16	16
BP0828	33.7174	0.766204	19.9823	6.54949	0.0475329	5.75643	1.93494e-05	1	0.308699	UniProtKB	Q7VZR3	BP0828		0055085 // transmembrane transport (GO_REF:0000001 [ISS] InterPro:IPR032317|InterPro:IPR006143)	0016021 // integral to membrane (GO_REF:0000001 [ISS] InterPro:IPR032317|InterPro:IPR006143)	0005215 // transporter activity (GO_REF:0000001 [ISS] InterPro:IPR032317|InterPro:IPR006143)	Probable HlyD-family secretion protein		protein	taxon:257313	20170927	UniProt			3.75175	1	1	1.90478	NC_002929	858106	859213	3.53396	1	1	1.90304	NC_002929	858106	859213	3.51651	1	1	1.92223	NC_002929	858106	859213	3.60074	37.2339	8	8
BP0829	69.3127	23.2752	21.2175	2.55941	0.413678	2.3086	1.98422e-05	1	0.874052	UniProtKB	Q7VZR2	BP0829		0006355 // regulation of transcription, DNA-dependent (GO_REF:0000001 [IEA] InterPro:IPR029229|InterPro:IPR002577|InterPro:IPR003033|InterPro:IPR011991) /// 0006351 // transcription, DNA-dependent (GO_REF:0000001 [IEA] InterPro:IPR029229|InterPro:IPR002577|InterPro:IPR003033|InterPro:IPR011991)			Putative transcriptional regulator		protein	taxon:257313	20170927	UniProt			0	0	0	0	NC_002929	859336	860005	17.543	3	3	9.44693	NC_002929	859336	860005	23.2752	4	4	12.7229	NC_002929	859336	860005	13.6061	69.3127	9	9
BP0830	0	0	0	1	1	1	0	1	1																0	0	0	0	NC_002929	860225	861176	0	0	0	0	NC_002929	860225	861176	0	0	0	0	NC_002929	860225	861176	0	0	0	0
BP0832	16.7183	2.59287	-7.58531	-3.07453	0.229537	-3.82845	-9.25486e-06	1	0.693797	UniProtKB	Q7VZR0	BP0832		0006351 // transcription, DNA-dependent (GO_REF:0000001 [IEA] InterPro:IPR005119|InterPro:IPR000847|InterPro:IPR011991)		0003700 // sequence-specific DNA binding transcription factor activity (GO_REF:0000001 [IEA] InterPro:IPR005119|InterPro:IPR000847|InterPro:IPR011991) /// 0003677 // DNA binding (GO_REF:0000001 [IEA] InterPro:IPR005119|InterPro:IPR000847|InterPro:IPR011991)	LysR-family transcriptional regulator		protein	taxon:257313	20170927	UniProt			5.91622	1	1	3.0037	NC_002929	863244	863946	16.7183	3	3	9.00284	NC_002929	863244	863946	11.0905	2	2	6.06243	NC_002929	863244	863946	11.2417	0	0	0
BP0833	13.2575	6.81221	-0.984674	-1.09634	0.768425	-1.28116	-2.69989e-06	1	1																17.3411	4	4	8.80416	NC_002929	863950	864908	4.0836	1	1	2.19902	NC_002929	863950	864908	12.1903	3	3	6.66361	NC_002929	863950	864908	11.205	5.37812	1	1
BP0834	5.83368	0	1.94456	#DIV/0!	0.594142	12.8918	1.4717e-06	1	0.960647	UniProtKB	Q7VZQ9	BP0834				0004527 // exonuclease activity (GO_REF:0000001 [IEA] InterPro:IPR004843|InterPro:IPR029052)	Probable DNA repair exonuclease		protein	taxon:257313	20170607	UniProt			0	0	0	0	NC_002929	864904	865720	0	0	0	0	NC_002929	864904	865720	0	0	0	0	NC_002929	864904	865720	0	0	0	0
BP0835	7.97476	1.05496	3.7259	1.75153	0.680922	1.49545	2.75196e-06	1	0.988568	UniProtKB	Q7VZQ8	BP0835			0016021 // integral to membrane (GO_REF:0000001 [IEA] InterPro:IPR000326)		Putative membrane protein		protein	taxon:257313	20170607	UniProt			5.16566	1	1	2.62263	NC_002929	865736	866540	4.86579	1	1	2.62023	NC_002929	865736	866540	4.84177	1	1	2.64666	NC_002929	865736	866540	4.95774	12.8165	2	2
BP0836	27.0353	17.8978	-6.13225	-1.68047	0.641577	-1.80004	-7.45978e-06	1	0.981906	UniProtKB	Q7VZQ7	BP0836				0004616 // phosphogluconate dehydrogenase (decarboxylating) activity (GO_REF:0000001 [IEA] InterPro:IPR006115|InterPro:IPR016040)	Putative exported protein		protein	taxon:257313	20170607	UniProt			9.54756	1	1	4.84735	NC_002929	866523	866958	17.9866	2	2	9.68581	NC_002929	866523	866958	17.8978	2	2	9.78351	NC_002929	866523	866958	15.144	0	0	0
BP0837	13.5176	0	1.50811	1.50308	0.925069	1.36041	1.25499e-06	1	1																0	0	0	0	NC_002929	866954	867389	8.99332	1	1	4.84291	NC_002929	866954	867389	0	0	0	0	NC_002929	866954	867389	2.99777	0	0	0
BP0838	19.9193	0	6.63976	#DIV/0!	0.25352	55.982	6.80443e-06	1	0.726819																0	0	0	0	NC_002929	867390	868128	0	0	0	0	NC_002929	867390	868128	0	0	0	0	NC_002929	867390	868128	0	0	0	0
BP0839	3.09157	0	1.03052	#DIV/0!	0.675283	9.46496	1.0476e-06	1	0.986029																0	0	0	0	NC_002929	867962	868913	0	0	0	0	NC_002929	867962	868913	0	0	0	0	NC_002929	867962	868913	0	0	0	0
BP0840	2482.66	1493.72	-880.582	-1.27437	0.219385	-1.47893	-0.00145	1	0.683318	UniProtKB	Q04064	BP0840		0006811 // ion transport (GO_REF:0000001 [EXP] InterPro:IPR033900|InterPro:IPR001702|InterPro:IPR002299)	0046930 // pore complex (GO_REF:0000001 [EXP] InterPro:IPR033900|InterPro:IPR001702|InterPro:IPR002299) /// 0009279 // cell outer membrane (GO_REF:0000001 [EXP] InterPro:IPR033900|InterPro:IPR001702|InterPro:IPR002299)	0015288 // porin activity (GO_REF:0000001 [EXP] InterPro:IPR033900|InterPro:IPR001702|InterPro:IPR002299)	Outer membrane porin protein BP0840		protein	taxon:257313	20170607	UniProt			4368.38	1218	1218	2217.85	NC_002929	869225	870383	3800.61	1125	1125	2046.63	NC_002929	869225	870383	4101.2	1220	1220	2241.84	NC_002929	869225	870383	4090.06	4751.81	1068	1068
BP0855	72.4851	56.4745	3.85282	1.06768	0.783017	-1.14176	-7.69826e-06	1	1	UniProtKB	Q7VZP1	BP0855			0016021 // integral to membrane (GO_REF:0000001 [IEA] InterPro:IPR016768)		Putative membrane protein		protein	taxon:257313	20170607	UniProt			88.098	7	7	44.7278	NC_002929	885241	885571	23.7097	2	2	12.7677	NC_002929	885241	885571	58.9815	5	5	32.2411	NC_002929	885241	885571	56.9297	15.6129	1	1
BP0858	54.7762	9.00579	27.161	2.7506	0.139786	2.316	2.23837e-05	1	0.557798	UniProtKB	Q7VZN9	BP0858				0008080 // N-acetyltransferase activity (GO_REF:0000001 [EXP] InterPro:IPR016181|InterPro:IPR000182)	Probable GnaT-family acetyltransferase		protein	taxon:257313	20170830	UniProt			24.0069	3	3	12.1884	NC_002929	890697	891216	7.53775	1	1	4.05908	NC_002929	890697	891216	15.0011	2	2	8.20005	NC_002929	890697	891216	15.5152	19.8545	2	2
BP0860	7.37689	3.05047	0.298586	1.12143	1	1.04948	1.3679e-07	1	1	UniProtKB	Q7VZN7	BP0860				0030976 // thiamine pyrophosphate binding (GO_REF:0000001 [ISS] InterPro:IPR029035|InterPro:IPR029061|InterPro:IPR012000|InterPro:IPR012001|InterPro:IPR000399|InterPro:IPR011766) /// 0000287 // magnesium ion binding (GO_REF:0000001 [ISS] InterPro:IPR029035|InterPro:IPR029061|InterPro:IPR012000|InterPro:IPR012001|InterPro:IPR000399|InterPro:IPR011766) /// 0003984 // acetolactate synthase activity …	Putative acetolactate synthase large subunit (EC 2.2.1.6)		protein	taxon:257313	20170607	UniProt			7.37689	3	3	3.74529	NC_002929	891998	893687	0	0	0	0	NC_002929	891998	893687	0	0	0	0	NC_002929	891998	893687	2.45896	3.05047	1	1
BP0861	36.7642	0.265452	19.1806	5.72055	0.103468	5.1345	1.89138e-05	1	0.477811	UniProtKB	Q7VZN6	BP0861			0030288 // outer membrane-bounded periplasmic space (GO_REF:0000001 [IEA] InterPro:IPR005064)		Putative exported protein		protein	taxon:257313	20170607	UniProt			4.23363	1	1	2.14944	NC_002929	893848	894829	3.98786	1	1	2.14747	NC_002929	893848	894829	3.96818	1	1	2.16913	NC_002929	893848	894829	4.06322	36.7642	7	7
BP0862	88.1534	33.1121	53.476	7.29498	0.0076643	5.78864	4.5415e-05	1	0.0895296	UniProtKB	Q7VZN5	BP0862		0006351 // transcription, DNA-dependent (GO_REF:0000001 [IEA] InterPro:IPR005119|InterPro:IPR000847|InterPro:IPR011991)		0003700 // sequence-specific DNA binding transcription factor activity (GO_REF:0000001 [IEA] InterPro:IPR005119|InterPro:IPR000847|InterPro:IPR011991) /// 0003677 // DNA binding (GO_REF:0000001 [IEA] InterPro:IPR005119|InterPro:IPR000847|InterPro:IPR011991)	Probable LysR-family transcriptional regulator		protein	taxon:257313	20170927	UniProt			0	0	0	0	NC_002929	894966	895884	8.52308	2	2	4.58968	NC_002929	894966	895884	16.962	4	4	9.27195	NC_002929	894966	895884	8.49503	56.1246	10	10
BP0867	12.2801	5.00555	-2.07466	-1.59712	0.706311	-1.94552	-2.99627e-06	1	1	UniProtKB	Q7VZN0	BP0867		0015074 // DNA integration (GO_REF:0000001 [IEA] InterPro:IPR024967|InterPro:IPR009057|InterPro:IPR001584|InterPro:IPR012337|InterPro:IPR011991)		0003677 // DNA binding (GO_REF:0000001 [IEA] InterPro:IPR024967|InterPro:IPR009057|InterPro:IPR001584|InterPro:IPR012337|InterPro:IPR011991)	Transposase		protein	taxon:257313	20170607	UniProt			4.36718	1	1	2.21724	NC_002929	901660	902611	0	0	0	0	NC_002929	901660	902611	12.2801	2	3	6.71266	NC_002929	901660	902611	5.54908	5.41771	1	1
BP0870	49.35	16.3956	24.1039	1.85331	0.336933	1.55771	1.74043e-05	1	0.822633																25.2858	4	4	12.8377	NC_002929	906492	907149	41.6814	7	7	22.4454	NC_002929	906492	907149	17.7753	3	3	9.7165	NC_002929	906492	907149	28.2475	39.2104	5	5
BP0871	9.27472	0	3.09157	#DIV/0!	0.418316	26.5582	3.16303e-06	1	0.875006																0	0	0	0	NC_002929	907247	908198	0	0	0	0	NC_002929	907247	908198	0	0	0	0	NC_002929	907247	908198	0	0	0	0
BP0872	10.6713	3.35586	-3.66613	-2.05413	0.533531	-2.23313	-4.42642e-06	1	0.935559	UniProtKB	Q7VZM6	BP0872			0016021 // integral to membrane (GO_REF:0000001 [IEA] InterPro:IPR003593|InterPro:IPR011527|InterPro:IPR003439|InterPro:IPR017871|InterPro:IPR027417)	0042626 // ATPase activity, coupled to transmembrane movement of substances (GO_REF:0000001 [IEA] InterPro:IPR003593|InterPro:IPR011527|InterPro:IPR003439|InterPro:IPR017871|InterPro:IPR027417) /// 0005524 // ATP binding (GO_REF:0000001 [IEA] InterPro:IPR003593|InterPro:IPR011527|InterPro:IPR003439|InterPro:IPR017871|InterPro:IPR027417)	ABC transporter, ATP-binding protein		protein	taxon:257313	20170607	UniProt			2.26579	1	1	1.15035	NC_002929	908194	910027	10.6713	5	5	5.74649	NC_002929	908194	910027	8.49488	4	4	4.64356	NC_002929	908194	910027	7.14399	5.62165	2	2
BP0875	52.5016	24.7214	19.4828	3.36428	0.389144	3.14308	1.92211e-05	1	0.851611																24.7214	1	1	12.5512	NC_002929	911433	911601	0	0	0	0	NC_002929	911433	911601	0	0	0	0	NC_002929	911433	911601	8.24046	30.6681	1	1
BP0876	30.1151	9.86797	-11.866	-1.40741	0.26817	-1.67604	-1.82002e-05	1	0.742863																42.6906	7	7	21.6743	NC_002929	911612	912293	51.7017	9	9	27.8414	NC_002929	911612	912293	28.5814	5	5	15.6234	NC_002929	911612	912293	40.9912	37.8285	5	5
BP0877	36.9049	1.75657	17.5955	5.70396	0.1074	4.79643	1.58809e-05	1	0.483803																5.79245	1	1	2.94086	NC_002929	912574	913291	0	0	0	0	NC_002929	912574	913291	5.42926	1	1	2.9678	NC_002929	912574	913291	3.74057	7.18583	1	1
BP0878	15.8287	3.18985	7.72765	4.74249	0.360825	4.17285	7.57249e-06	1	0.835136	UniProtKB	Q7VZM0	BP0878		0006629 // lipid metabolic process (GO_REF:0000001 [IEA] InterPro:IPR003187|InterPro:IPR006311)	0016020 // membrane (GO_REF:0000001 [IEA] InterPro:IPR003187|InterPro:IPR006311)	0004620 // phospholipase activity (GO_REF:0000001 [IEA] InterPro:IPR003187|InterPro:IPR006311)	Putative phospholipase		protein	taxon:257313	20170607	UniProt			3.18985	1	1	1.61951	NC_002929	913305	914607	3.00468	1	1	1.61802	NC_002929	913305	914607	0	0	0	0	NC_002929	913305	914607	2.06484	15.8287	4	4
BP0879	98.6159	12.9241	-8.74677	-1.09542	0.370334	-1.36911	-2.97017e-05	1	0.842483																97.3621	35	35	49.4313	NC_002929	914741	916234	99.571	38	38	53.6191	NC_002929	914741	916234	104.294	40	40	57.0104	NC_002929	914741	916234	100.409	44.8621	13	13
BP0880	6.62761	0.438378	3.92017	5.19936	0.359585	3.92699	3.33248e-06	1	0.834775																1.44559	1	1	0.733936	NC_002929	916775	919648	0	0	0	0	NC_002929	916775	919648	1.35495	1	1	0.740659	NC_002929	916775	919648	0.933515	1.79333	1	1
BP0882	7.61603	2.17301	2.30396	3.40234	0.645801	2.87047	2.19466e-06	1	0.982656	UniProtKB	Q7VZL9	BP0882				0016829 // lyase activity (GO_REF:0000001 [IEA] InterPro:IPR005656)	Uncharacterized protein		protein	taxon:257313	20170607	UniProt			0	0	0	0	NC_002929	919871	921224	0	0	0	0	NC_002929	919871	921224	2.87715	1	1	1.57274	NC_002929	919871	921224	0.959049	7.61603	2	2
BP0883	0	0	0	1	1	1	0	1	1	UniProtKB	Q7VZL8	BP0883		0006633 // fatty acid biosynthetic process (GO_REF:0000001 [IEA] InterPro:IPR001249|InterPro:IPR001882|InterPro:IPR000089|InterPro:IPR011053)	0009317 // acetyl-CoA carboxylase complex (GO_REF:0000001 [IEA] InterPro:IPR001249|InterPro:IPR001882|InterPro:IPR000089|InterPro:IPR011053)	0003989 // acetyl-CoA carboxylase activity (GO_REF:0000001 [IEA] InterPro:IPR001249|InterPro:IPR001882|InterPro:IPR000089|InterPro:IPR011053)	Biotin carboxyl carrier protein of acetyl-CoA carboxylase		protein	taxon:257313	20170927	UniProt			0	0	0	0	NC_002929	921252	921774	0	0	0	0	NC_002929	921252	921774	0	0	0	0	NC_002929	921252	921774	0	0	0	0
BP0884	2.67545	0	-0.891817	#DIV/0!	0.651102	-8.88566	-9.7591e-07	1	0.983412	UniProtKB	Q7VZL7	BP0884				0003824 // catalytic activity (GO_REF:0000001 [IEA] InterPro:IPR013785|InterPro:IPR003379|InterPro:IPR000891)	Probable carboxylase		protein	taxon:257313	20170607	UniProt			0	0	0	0	NC_002929	921770	923225	0	0	0	0	NC_002929	921770	923225	2.67545	1	1	1.46248	NC_002929	921770	923225	0.891817	0	0	0
BP0885	0	0	0	1	1	1	0	1	1																0	0	0	0	NC_002929	923259	923508	0	0	0	0	NC_002929	923259	923508	0	0	0	0	NC_002929	923259	923508	0	0	0	0
BP0886	6.36079	0	2.12026	#DIV/0!	0.509404	17.9154	2.09341e-06	1	0.929682	UniProtKB	Q7VZL5	BP0886				0016787 // hydrolase activity (GO_REF:0000001 [IEA] InterPro:IPR032465|InterPro:IPR006680|InterPro:IPR032466) /// 0016831 // carboxy-lyase activity (GO_REF:0000001 [IEA] InterPro:IPR032465|InterPro:IPR006680|InterPro:IPR032466)	Uncharacterized protein		protein	taxon:257313	20170607	UniProt			0	0	0	0	NC_002929	923679	924489	0	0	0	0	NC_002929	923679	924489	0	0	0	0	NC_002929	923679	924489	0	6.36079	1	1
BP0887	2.78417	0	0.928058	#DIV/0!	0.674168	8.61559	9.42486e-07	1	0.986029	UniProtKB	Q7VZL4	BP0887				0050662 // coenzyme binding (GO_REF:0000001 [IEA] InterPro:IPR001509|InterPro:IPR016040) /// 0003824 // catalytic activity (GO_REF:0000001 [IEA] InterPro:IPR001509|InterPro:IPR016040)	Uncharacterized protein		protein	taxon:257313	20170607	UniProt			0	0	0	0	NC_002929	924514	925570	0	0	0	0	NC_002929	924514	925570	0	0	0	0	NC_002929	924514	925570	0	0	0	0
BP0888	20.5059	9.95218	5.11953	1.27836	0.877528	1.11376	2.31477e-06	1	1	UniProtKB	Q7VZL3	BP0888		0006351 // transcription, DNA-dependent (GO_REF:0000001 [IEA] InterPro:IPR028978|InterPro:IPR000524|InterPro:IPR011663|InterPro:IPR011991)		0003677 // DNA binding (GO_REF:0000001 [IEA] InterPro:IPR028978|InterPro:IPR000524|InterPro:IPR011663|InterPro:IPR011991) /// 0003700 // sequence-specific DNA binding transcription factor activity (GO_REF:0000001 [IEA] InterPro:IPR028978|InterPro:IPR000524|InterPro:IPR011663|InterPro:IPR011991)	GntR-family transcriptional regulator		protein	taxon:257313	20170927	UniProt			15.7318	3	3	7.98711	NC_002929	925582	926374	24.6976	5	5	13.2997	NC_002929	925582	926374	14.7454	3	3	8.06028	NC_002929	925582	926374	18.3916	32.5268	5	5
BP0890	17.9462	1.26623	-9.32464	-1.72803	0.265057	-2.05119	-1.24569e-05	1	0.740087																23.0733	6	6	11.7144	NC_002929	927792	928872	14.4892	4	4	7.80246	NC_002929	927792	928872	28.8354	8	8	15.7623	NC_002929	927792	928872	22.1326	14.3118	3	3
BP0891	10.8354	4.36718	5.24765	4.60483	0.523422	4.0602	5.16942e-06	1	0.9301	UniProtKB	Q7VZL1	BP0891		0015074 // DNA integration (GO_REF:0000001 [IEA] InterPro:IPR024967|InterPro:IPR009057|InterPro:IPR001584|InterPro:IPR012337|InterPro:IPR011991)		0003677 // DNA binding (GO_REF:0000001 [IEA] InterPro:IPR024967|InterPro:IPR009057|InterPro:IPR001584|InterPro:IPR012337|InterPro:IPR011991)	Transposase		protein	taxon:257313	20170607	UniProt			4.36718	1	1	2.21724	NC_002929	928953	929904	0	0	0	0	NC_002929	928953	929904	0	0	0	0	NC_002929	928953	929904	1.45573	10.8354	2	2
BP0892	52.6051	0	-13.1205	-3.97211	0.444016	-4.1704	-1.46789e-05	1	0.895276																0	0	0	0	NC_002929	929956	930178	0	0	0	0	NC_002929	929956	930178	52.6051	3	3	28.7556	NC_002929	929956	930178	17.535	0	0	0
BP0893	311.172	83.1313	-49.9916	-1.1862	0.347072	-1.4074	-0.000100884	1	0.830301																350.974	18	18	178.191	NC_002929	930337	930550	275.5	15	15	148.357	NC_002929	930337	930550	328.967	18	18	179.824	NC_002929	930337	930550	318.48	435.401	18	18
BP0895	110.192	0	45.8049	#DIV/0!	0.00030871	298.552	3.68243e-05	1	0.00804313																0	0	0	0	NC_002929	931884	932100	0	0	0	0	NC_002929	931884	932100	0	0	0	0	NC_002929	931884	932100	0	0	0	0
BP0896	23.334	0	7.77801	#DIV/0!	0.213855	65.4208	7.97256e-06	1	0.680384																0	0	0	0	NC_002929	932293	932545	0	0	0	0	NC_002929	932293	932545	0	0	0	0	NC_002929	932293	932545	0	0	0	0
BP0897	21.641	4.36718	6.05524	3.14197	0.526426	2.71784	5.53476e-06	1	0.931381	UniProtKB	Q7VZK5	BP0897		0015074 // DNA integration (GO_REF:0000001 [IEA] InterPro:IPR024967|InterPro:IPR009057|InterPro:IPR001584|InterPro:IPR012337|InterPro:IPR011991)		0003677 // DNA binding (GO_REF:0000001 [IEA] InterPro:IPR024967|InterPro:IPR009057|InterPro:IPR001584|InterPro:IPR012337|InterPro:IPR011991)	Transposase		protein	taxon:257313	20170607	UniProt			4.36718	1	1	2.21724	NC_002929	932657	933608	4.11366	1	1	2.21521	NC_002929	932657	933608	0	0	0	0	NC_002929	932657	933608	2.82695	0	0	0
BP0898	10.1877	0	-3.39591	#DIV/0!	0.360623	-31.7448	-3.8049e-06	1	0.835136	UniProtKB	Q7VZK4	BP0898				0051537 // 2 iron, 2 sulfur cluster binding (GO_REF:0000001 [IEA] InterPro:IPR017941) /// 0016491 // oxidoreductase activity (GO_REF:0000001 [IEA] InterPro:IPR017941)	Putative ferredoxin		protein	taxon:257313	20170607	UniProt			0	0	0	0	NC_002929	933604	933988	10.1877	1	1	5.48611	NC_002929	933604	933988	0	0	0	0	NC_002929	933604	933988	3.39591	0	0	0
BP0899	14.1701	2.14124	3.78719	3.56716	0.560233	3.09623	3.61418e-06	1	0.949207	UniProtKB	Q7VZK3	BP0899			0016021 // integral to membrane (GO_REF:0000001 [IEA] InterPro:IPR003593|InterPro:IPR011527|InterPro:IPR003439|InterPro:IPR017871|InterPro:IPR027417)	0042626 // ATPase activity, coupled to transmembrane movement of substances (GO_REF:0000001 [IEA] InterPro:IPR003593|InterPro:IPR011527|InterPro:IPR003439|InterPro:IPR017871|InterPro:IPR027417) /// 0005524 // ATP binding (GO_REF:0000001 [IEA] InterPro:IPR003593|InterPro:IPR011527|InterPro:IPR003439|InterPro:IPR017871|InterPro:IPR027417)	ABC transporter, ATP-binding protein		protein	taxon:257313	20170607	UniProt			2.28448	1	1	1.15984	NC_002929	934042	935860	0	0	0	0	NC_002929	934042	935860	2.14124	1	1	1.17047	NC_002929	934042	935860	1.47524	14.1701	5	5
BP0900	29.7934	6.45397	7.00994	1.48163	0.840697	1.1789	2.87538e-06	1	1	UniProtKB	Q7VZK2	BP0900				0016491 // oxidoreductase activity (GO_REF:0000001 [IEA] InterPro:IPR018170|InterPro:IPR020471|InterPro:IPR023210)	Probable oxidoreductase		protein	taxon:257313	20170607	UniProt			20.0637	4	4	10.1865	NC_002929	936006	936834	18.899	4	4	10.1771	NC_002929	936006	936834	4.70143	1	1	2.56994	NC_002929	936006	936834	14.5547	12.445	2	2
BP0901	58.0852	6.19976	-1.71099	-1.04909	0.830922	-1.15142	-5.27856e-06	1	1	UniProtKB	Q7VZK1	BP0901				0016491 // oxidoreductase activity (GO_REF:0000001 [IEA] InterPro:IPR020471|InterPro:IPR023210)	Putative oxidoreductase		protein	taxon:257313	20170607	UniProt			38.1027	9	9	19.3449	NC_002929	936879	937860	31.9029	8	8	17.1797	NC_002929	936879	937860	39.6818	10	10	21.6913	NC_002929	936879	937860	36.5624	36.7642	7	7
BP0902	96.7557	0	41.4541	#DIV/0!	0.000248516	335.228	4.13633e-05	0.958277	0.00670124	UniProtKB	Q7VZK0	BP0902			0016021 // integral to membrane (GO_REF:0000001 [IEA] InterPro:)		Putative membrane protein		protein	taxon:257313	20170607	UniProt			0	0	0	0	NC_002929	937856	938069	0	0	0	0	NC_002929	937856	938069	0	0	0	0	NC_002929	937856	938069	0	96.7557	4	4
BP0903	29.8486	16.1092	22.8659	20.5229	0.0101749	16.5029	2.15655e-05	1	0.109593	UniProtKB	Q7VZJ9	BP0903			0016021 // integral to membrane (GO_REF:0000001 [IEA] InterPro:IPR005625)		Putative membrane protein		protein	taxon:257313	20170607	UniProt			3.5137	1	1	1.78392	NC_002929	938065	939247	0	0	0	0	NC_002929	938065	939247	0	0	0	0	NC_002929	938065	939247	1.17123	26.1535	6	6
BP0906	48.2452	5.59945	20.271	1.96915	0.324062	1.68605	1.5784e-05	1	0.81353	UniProtKB	Q7VZJ6	BP0906				0008236 // serine-type peptidase activity (GO_REF:0000001 [IEA] InterPro:IPR029058|InterPro:IPR001375)	Putative peptidase		protein	taxon:257313	20170607	UniProt			26.0388	12	12	13.22	NC_002929	942894	944808	20.4394	10	10	11.0066	NC_002929	942894	944808	16.2708	8	8	8.8941	NC_002929	942894	944808	20.9163	24.2268	9	9
BP0907	72.0893	10.4922	-18.7541	-1.47685	0.165397	-1.86344	-2.97649e-05	1	0.604578																36.592	4	4	18.5779	NC_002929	944967	945421	94.7864	11	11	51.0425	NC_002929	944967	945421	42.872	5	5	23.4352	NC_002929	944967	945421	58.0835	22.6971	2	2
BP0908	262.694	117.961	-150.78	-2.16726	0.00188258	-2.68064	-0.000192506	1	0.0325526																232.417	23	23	117.999	NC_002929	945423	945834	256.999	27	27	138.394	NC_002929	945423	945834	350.445	37	37	191.564	NC_002929	945423	945834	279.954	87.7511	7	7
BP0910	0	0	0	1	1	1	0	1	1																0	0	0	0	NC_002929	947115	948066	0	0	0	0	NC_002929	947115	948066	0	0	0	0	NC_002929	947115	948066	0	0	0	0
BP0910A	0	0	0	1	1	1	0	1	1																0	0	0	0	NC_002929	948063	948141	0	0	0	0	NC_002929	948063	948141	0	0	0	0	NC_002929	948063	948141	0	0	0	0
BP0911	0	0	0	1	1	1	0	1	1	UniProtKB	Q7VZJ3	BP0911				0030976 // thiamine pyrophosphate binding (GO_REF:0000001 [IEA] InterPro:IPR029061|InterPro:IPR012001)	Putative decarboxylase		protein	taxon:257313	20170607	UniProt			0	0	0	0	NC_002929	948153	948705	0	0	0	0	NC_002929	948153	948705	0	0	0	0	NC_002929	948153	948705	0	0	0	0
BP0912	0	0	0	1	1	1	0	1	1																0	0	0	0	NC_002929	948878	949878	0	0	0	0	NC_002929	948878	949878	0	0	0	0	NC_002929	948878	949878	0	0	0	0
BP0913	0	0	0	1	1	1	0	1	1																0	0	0	0	NC_002929	949982	950957	0	0	0	0	NC_002929	949982	950957	0	0	0	0	NC_002929	949982	950957	0	0	0	0
BP0914	0	0	0	1	1	1	0	1	1	UniProtKB	Q7VZJ1	BP0914		0006810 // transport (GO_REF:0000001 [ISS] InterPro:IPR000515)	0005886 // plasma membrane (GO_REF:0000001 [ISS] InterPro:IPR000515) /// 0016021 // integral to membrane (GO_REF:0000001 [ISS] InterPro:IPR000515)		Probable inner membrane component of binding-protein-dependent transport system		protein	taxon:257313	20170607	UniProt			0	0	0	0	NC_002929	950976	951849	0	0	0	0	NC_002929	950976	951849	0	0	0	0	NC_002929	950976	951849	0	0	0	0
BP0915	0	0	0	1	1	1	0	1	1	UniProtKB	Q7VZJ0	BP0915		0006810 // transport (GO_REF:0000001 [ISS] InterPro:IPR000515)	0005886 // plasma membrane (GO_REF:0000001 [ISS] InterPro:IPR000515) /// 0016021 // integral to membrane (GO_REF:0000001 [ISS] InterPro:IPR000515)		Probable inner membrane component of binding-protein-dependent transport system		protein	taxon:257313	20170607	UniProt			0	0	0	0	NC_002929	951845	952673	0	0	0	0	NC_002929	951845	952673	0	0	0	0	NC_002929	951845	952673	0	0	0	0
BP0916	0	0	0	1	1	1	0	1	1																0	0	0	0	NC_002929	952696	953476	0	0	0	0	NC_002929	952696	953476	0	0	0	0	NC_002929	952696	953476	0	0	0	0
BP0918	0	0	0	1	1	1	0	1	1	UniProtKB	Q7VZI9	BP0918				0016829 // lyase activity (GO_REF:0000001 [IEA] InterPro:IPR005656)	Uncharacterized protein		protein	taxon:257313	20170607	UniProt			0	0	0	0	NC_002929	953575	954997	0	0	0	0	NC_002929	953575	954997	0	0	0	0	NC_002929	953575	954997	0	0	0	0
BP0920	2.09408	0	0.698026	#DIV/0!	0.776979	6.70781	7.06384e-07	1	1	UniProtKB	Q7VZI7	BP0920				0016491 // oxidoreductase activity (GO_REF:0000001 [IEA] InterPro:IPR012831|InterPro:IPR003953|InterPro:IPR023753|InterPro:IPR027477)	Putative exported protein		protein	taxon:257313	20170607	UniProt			0	0	0	0	NC_002929	956605	958009	0	0	0	0	NC_002929	956605	958009	0	0	0	0	NC_002929	956605	958009	0	0	0	0
BP0922	0	0	0	1	1	1	0	1	1																0	0	0	0	NC_002929	959256	960432	0	0	0	0	NC_002929	959256	960432	0	0	0	0	NC_002929	959256	960432	0	0	0	0
BP0923	0	0	0	1	1	1	0	1	1	UniProtKB	Q7VZI4	BP0923				0003824 // catalytic activity (GO_REF:0000001 [IEA] InterPro:IPR013785|InterPro:IPR003830)	Uncharacterized protein		protein	taxon:257313	20170607	UniProt			0	0	0	0	NC_002929	960602	961418	0	0	0	0	NC_002929	960602	961418	0	0	0	0	NC_002929	960602	961418	0	0	0	0
BP0924	0	0	0	1	1	1	0	1	1																0	0	0	0	NC_002929	961459	962356	0	0	0	0	NC_002929	961459	962356	0	0	0	0	NC_002929	961459	962356	0	0	0	0
BP0925	0	0	0	1	1	1	0	1	1	UniProtKB	Q7VZI2	BP0925		0008152 // metabolic process (GO_REF:0000001 [IEA] InterPro:IPR011234)		0016787 // hydrolase activity (GO_REF:0000001 [IEA] InterPro:IPR011234)	Putative fumarylacetoacetate-family hydrolase		protein	taxon:257313	20170607	UniProt			0	0	0	0	NC_002929	962410	963271	0	0	0	0	NC_002929	962410	963271	0	0	0	0	NC_002929	962410	963271	0	0	0	0
BP0926	0	0	0	1	1	1	0	1	1	UniProtKB	Q7VZI1	BP0926				0016491 // oxidoreductase activity (GO_REF:0000001 [IEA] InterPro:IPR003819)	Uncharacterized protein		protein	taxon:257313	20170607	UniProt			0	0	0	0	NC_002929	963348	964422	0	0	0	0	NC_002929	963348	964422	0	0	0	0	NC_002929	963348	964422	0	0	0	0
BP0927	0	0	0	1	1	1	0	1	1	UniProtKB	Q7VZI0	BP0927			0030288 // outer membrane-bounded periplasmic space (GO_REF:0000001 [IEA] InterPro:IPR005064)		Putative exported protein		protein	taxon:257313	20170607	UniProt			0	0	0	0	NC_002929	964547	965522	0	0	0	0	NC_002929	964547	965522	0	0	0	0	NC_002929	964547	965522	0	0	0	0
BP0928	0	0	0	1	1	1	0	1	1	UniProtKB	Q7VZH9	BP0928		0006351 // transcription, DNA-dependent (GO_REF:0000001 [IEA] InterPro:IPR005119|InterPro:IPR000847|InterPro:IPR011991)		0003700 // sequence-specific DNA binding transcription factor activity (GO_REF:0000001 [IEA] InterPro:IPR005119|InterPro:IPR000847|InterPro:IPR011991) /// 0003677 // DNA binding (GO_REF:0000001 [IEA] InterPro:IPR005119|InterPro:IPR000847|InterPro:IPR011991)	LysR-type transcriptional regulator		protein	taxon:257313	20170927	UniProt			0	0	0	0	NC_002929	965660	966650	0	0	0	0	NC_002929	965660	966650	0	0	0	0	NC_002929	965660	966650	0	0	0	0
BP0929	0	0	0	1	1	1	0	1	1	UniProtKB	Q7VZH8	BP0929		0009307 // DNA restriction-modification system (GO_REF:0000001 [IEA] InterPro:IPR011335|InterPro:IPR007560)	0016021 // integral to membrane (GO_REF:0000001 [IEA] InterPro:IPR011335|InterPro:IPR007560)	0004519 // endonuclease activity (GO_REF:0000001 [IEA] InterPro:IPR011335|InterPro:IPR007560) /// 0003677 // DNA binding (GO_REF:0000001 [IEA] InterPro:IPR011335|InterPro:IPR007560)	Putative membrane protein		protein	taxon:257313	20170607	UniProt			0	0	0	0	NC_002929	966674	967250	0	0	0	0	NC_002929	966674	967250	0	0	0	0	NC_002929	966674	967250	0	0	0	0
BP0930	0	0	0	1	1	1	0	1	1	UniProtKB	Q7VZH7	BP0930		0008152 // metabolic process (GO_REF:0000001 [IEA] InterPro:IPR025110|InterPro:IPR020845|InterPro:IPR000873)		0016874 // ligase activity (GO_REF:0000001 [IEA] InterPro:IPR025110|InterPro:IPR020845|InterPro:IPR000873)	Putative CoA ligase		protein	taxon:257313	20170607	UniProt			0	0	0	0	NC_002929	967343	969002	0	0	0	0	NC_002929	967343	969002	0	0	0	0	NC_002929	967343	969002	0	0	0	0
BP0931	0	0	0	1	1	1	0	1	1	UniProtKB	Q7VZH6	BP0931			0030288 // outer membrane-bounded periplasmic space (GO_REF:0000001 [IEA] InterPro:IPR005064|InterPro:IPR006311)		Putative exported protein		protein	taxon:257313	20170607	UniProt			0	0	0	0	NC_002929	969013	969997	0	0	0	0	NC_002929	969013	969997	0	0	0	0	NC_002929	969013	969997	0	0	0	0
BP0932	0	0	0	1	1	1	0	1	1																0	0	0	0	NC_002929	970001	970424	0	0	0	0	NC_002929	970001	970424	0	0	0	0	NC_002929	970001	970424	0	0	0	0
BP0933	0	0	0	1	1	1	0	1	1																0	0	0	0	NC_002929	970427	971616	0	0	0	0	NC_002929	970427	971616	0	0	0	0	NC_002929	970427	971616	0	0	0	0
BP0934	0	0	0	1	1	1	0	1	1																0	0	0	0	NC_002929	971670	972030	0	0	0	0	NC_002929	971670	972030	0	0	0	0	NC_002929	971670	972030	0	0	0	0
BP0935	5.28435	0	2.76661	#DIV/0!	0.283301	23.3	2.75979e-06	1	0.766276	UniProtKB	Q7VZH3	BP0935			0030288 // outer membrane-bounded periplasmic space (GO_REF:0000001 [IEA] InterPro:IPR005064)		Putative exported protein		protein	taxon:257313	20170607	UniProt			0	0	0	0	NC_002929	972064	973039	0	0	0	0	NC_002929	972064	973039	0	0	0	0	NC_002929	972064	973039	0	5.28435	1	1
BP0936	5.78254	1.36151	1.79822	1.5974	0.895017	1.32572	1.10362e-06	1	1	UniProtKB	Q7VZH2	BP0936		0006351 // transcription, DNA-dependent (GO_REF:0000001 [IEA] InterPro:IPR005119|InterPro:IPR000847|InterPro:IPR011991)		0003700 // sequence-specific DNA binding transcription factor activity (GO_REF:0000001 [IEA] InterPro:IPR005119|InterPro:IPR000847|InterPro:IPR011991) /// 0003677 // DNA binding (GO_REF:0000001 [IEA] InterPro:IPR005119|InterPro:IPR000847|InterPro:IPR011991)	LysR-family transcriptional regulator		protein	taxon:257313	20170927	UniProt			4.66127	1	1	2.36655	NC_002929	973184	974075	0	0	0	0	NC_002929	973184	974075	4.369	1	1	2.38823	NC_002929	973184	974075	3.01009	5.78254	1	1
BP0937	167.583	66.7206	51.3666	1.71493	0.481476	1.3825	2.99708e-05	1	0.913612	UniProtKB	Q7VZH1	BP0937		0006355 // regulation of transcription, DNA-dependent (GO_REF:0000001 [IEA] InterPro:IPR013321|InterPro:IPR031807|InterPro:IPR035069)			Phage-related protein		protein	taxon:257313	20170607	UniProt			116.247	11	11	59.0193	NC_002929	974351	974744	49.7722	5	5	26.8023	NC_002929	974351	974744	49.5265	5	5	27.0727	NC_002929	974351	974744	71.8486	26.2201	2	2
BP0938	3.09157	0	1.03052	#DIV/0!	0.675147	9.4649	1.04759e-06	1	0.986029																0	0	0	0	NC_002929	974873	975824	0	0	0	0	NC_002929	974873	975824	0	0	0	0	NC_002929	974873	975824	0	0	0	0
BP0939	0	0	0	1	1	1	0	1	1	UniProtKB	Q7VZH0	BP0939				0003729 // mRNA binding (GO_REF:0000001 [IEA] InterPro:IPR012933)	Uncharacterized protein		protein	taxon:257313	20170607	UniProt			0	0	0	0	NC_002929	975853	976036	0	0	0	0	NC_002929	975853	976036	0	0	0	0	NC_002929	975853	976036	0	0	0	0
BP0940	4.35892	0	2.79541	#DIV/0!	0.302924	20.7928	2.4495e-06	1	0.788174	UniProtKB	Q7VZG9	BP0940		0055085 // transmembrane transport (GO_REF:0000001 [IEA] InterPro:IPR011701|InterPro:IPR020846)	0016021 // integral to membrane (GO_REF:0000001 [IEA] InterPro:IPR011701|InterPro:IPR020846)		Putative sugar efflux transpoter		protein	taxon:257313	20170607	UniProt			0	0	0	0	NC_002929	976808	977990	0	0	0	0	NC_002929	976808	977990	0	0	0	0	NC_002929	976808	977990	0	4.35892	1	1
BP0941	32.131	15.6884	-2.08054	-1.05966	0.681452	-1.22776	-7.56485e-06	1	0.988965	UniProtKB	Q7VZG8	BP0941		0046295 // glycolate biosynthetic process (GO_REF:0000001 [ISS] InterPro:IPR023214|InterPro:IPR006439|InterPro:IPR006346|InterPro:IPR023198) /// 0005975 // carbohydrate metabolic process (GO_REF:0000001 [ISS] InterPro:IPR023214|InterPro:IPR006439|InterPro:IPR006346|InterPro:IPR023198)		0046872 // metal ion binding (GO_REF:0000001 [ISS] InterPro:IPR023214|InterPro:IPR006439|InterPro:IPR006346|InterPro:IPR023198) /// 0008967 // phosphoglycolate phosphatase activity (GO_REF:0000001 [ISS] InterPro:IPR023214|InterPro:IPR006439|InterPro:IPR006346|InterPro:IPR023198)	Putative phosphoglycolate phosphatase (EC 3.1.3.18)		protein	taxon:257313	20170927	UniProt			24.5026	4	4	12.4401	NC_002929	978205	978883	46.1604	8	8	24.8574	NC_002929	978205	978883	40.1909	7	7	21.9696	NC_002929	978205	978883	36.9513	53.1942	7	7
BP0952	90.3117	7.87396	44.0881	3.08073	0.0506538	2.61544	3.77018e-05	1	0.318891	UniProtKB	Q7VZF8	BP0952			0005887 // integral to plasma membrane (GO_REF:0000001 [IEA] InterPro:IPR010445)		Putative membrane protein		protein	taxon:257313	20170607	UniProt			26.3695	2	2	13.3879	NC_002929	991027	991342	24.8387	2	2	13.3756	NC_002929	991027	991342	12.358	1	1	6.75528	NC_002929	991027	991342	21.1887	32.7126	2	2
BP0953	89.3485	3.32252	19.2929	1.97813	0.58799	1.4578	9.9143e-06	1	0.960467																27.2117	8	8	13.8155	NC_002929	991384	992605	16.02	5	5	8.6268	NC_002929	991384	992605	15.941	5	5	8.71381	NC_002929	991384	992605	19.7242	4.21969	1	1
BP0956	48.0996	16.9865	14.1941	2.70421	0.461	2.33047	1.22254e-05	1	0.902253																16.9865	2	2	8.62412	NC_002929	994659	995148	8.00019	1	1	4.30811	NC_002929	994659	995148	0	0	0	0	NC_002929	994659	995148	8.32888	0	0	0
BP0957	0	0	0	1	1	1	0	1	1																0	0	0	0	NC_002929	995246	996197	0	0	0	0	NC_002929	995246	996197	0	0	0	0	NC_002929	995246	996197	0	0	0	0
BP0960	18.0702	12.3571	7.89822	1.92628	0.605852	1.56589	5.35293e-06	1	0.964717																4.49479	1	1	2.28203	NC_002929	998405	999329	4.23387	1	1	2.27994	NC_002929	998405	999329	16.8519	4	4	9.21175	NC_002929	998405	999329	8.52684	22.3041	4	4
BP0964	126.649	95.9929	-108.507	-5.31696	1.22723e-06	-6.17866	-0.000122795	0.00473221	7.28032e-05	UniProtKB	Q7VZE8	BP0964				0050660 // flavin adenine dinucleotide binding (GO_REF:0000001 [ISS] InterPro:IPR025878|InterPro:IPR020953|InterPro:IPR006091|InterPro:IPR009075|InterPro:IPR013786|InterPro:IPR009100) /// 0016627 // oxidoreductase activity, acting on the CH-CH group of donors (GO_REF:0000001 [ISS] InterPro:IPR025878|InterPro:IPR020953|InterPro:IPR006091|InterPro:IPR009075|InterPro:IPR013786|InterPro:IPR009100)	Probable acyl-CoA dehydrogenase		protein	taxon:257313	20170927	UniProt			131.847	58	58	66.9396	NC_002929	1001322	1003149	124.193	58	58	66.8782	NC_002929	1001322	1003149	144.887	68	68	79.1998	NC_002929	1001322	1003149	133.643	28.2006	10	10
BP0965	228.621	82.8305	-120.576	-1.34674	0.110404	-1.59998	-0.000192266	1	0.489893	UniProtKB	Q7VZE7	BP0965		0045454 // cell redox homeostasis (GO_REF:0000001 [IEA] InterPro:IPR000866|InterPro:IPR024706|InterPro:IPR019479|InterPro:IPR012336|InterPro:IPR013766)	0005623 // cell (GO_REF:0000001 [IEA] InterPro:IPR000866|InterPro:IPR024706|InterPro:IPR019479|InterPro:IPR012336|InterPro:IPR013766)	0016787 // hydrolase activity (GO_REF:0000001 [IEA] InterPro:IPR000866|InterPro:IPR024706|InterPro:IPR019479|InterPro:IPR012336|InterPro:IPR013766) /// 0051920 // peroxiredoxin activity (GO_REF:0000001 [IEA] InterPro:IPR000866|InterPro:IPR024706|InterPro:IPR019479|InterPro:IPR012336|InterPro:IPR013766)	Antioxidant protein (EC 3.1.1.-)		protein	taxon:257313	20170927	UniProt			517.531	80	80	262.754	NC_002929	1003231	1003873	438.739	72	72	236.261	NC_002929	1003231	1003873	448.701	74	74	245.273	NC_002929	1003231	1003873	468.324	288.911	36	36
BP0972	82.4801	7.3685	33.7319	5.48825	0.0701269	4.103	2.62148e-05	1	0.376821	UniProtKB	Q7VZE3	BP0972				0051536 // iron-sulfur cluster binding (GO_REF:0000001 [IEA] InterPro:IPR013785|InterPro:IPR006638|InterPro:IPR007197) /// 0003824 // catalytic activity (GO_REF:0000001 [IEA] InterPro:IPR013785|InterPro:IPR006638|InterPro:IPR007197)	Uncharacterized protein		protein	taxon:257313	20170705	UniProt			0	0	0	0	NC_002929	1011260	1012472	12.9112	4	4	6.95269	NC_002929	1011260	1012472	9.6356	3	3	5.26711	NC_002929	1011260	1012472	7.5156	17.0041	4	4
BP0973	346.73	7.2208	126.861	3.29858	0.037365	2.48924	9.07589e-05	1	0.268208	UniProtKB	Q7VZE2	BP0973			0016021 // integral to membrane (GO_REF:0000001 [IEA] InterPro:)		Putative membrane protein		protein	taxon:257313	20170607	UniProt			24.9441	2	2	12.6642	NC_002929	1012673	1013006	70.4882	6	6	37.9579	NC_002929	1012673	1013006	70.1402	6	6	38.3408	NC_002929	1012673	1013006	55.1908	77.361	5	5
BP0974	137.291	26.4924	67.1393	9.79012	0.000192918	7.49398	5.49573e-05	0.743893	0.00542987	UniProtKB	Q7VZE1	BP0974			0016021 // integral to membrane (GO_REF:0000001 [IEA] InterPro:IPR000620)		Putative membrane protein		protein	taxon:257313	20170607	UniProt			9.51475	2	2	4.83069	NC_002929	1013013	1013886	4.48121	1	1	2.41313	NC_002929	1013013	1013886	8.91817	2	2	4.87494	NC_002929	1013013	1013886	7.63804	35.4106	6	6
BP0976	58.0921	3.72417	19.175	2.61955	0.311544	1.97289	1.2777e-05	1	0.795791	UniProtKB	Q7VZD9	BP0976				0016787 // hydrolase activity (GO_REF:0000001 [IEA] InterPro:IPR000086|InterPro:IPR015797)	Uncharacterized protein		protein	taxon:257313	20170607	UniProt			6.23602	1	1	3.16606	NC_002929	1014842	1015508	11.748	2	2	6.32632	NC_002929	1014842	1015508	17.535	3	3	9.58519	NC_002929	1014842	1015508	11.8397	15.4722	2	2
BP0977	33.6468	3.92531	14.4714	1.49693	0.637427	1.2592	8.28513e-06	1	0.978936	UniProtKB	Q7VZD8	BP0977				0016491 // oxidoreductase activity (GO_REF:0000001 [IEA] InterPro:IPR020471|InterPro:IPR023210)	Probable oxidoreductase		protein	taxon:257313	20170607	UniProt			31.6433	8	8	16.0655	NC_002929	1015609	1016659	22.3548	6	6	12.0381	NC_002929	1015609	1016659	33.3667	9	9	18.2393	NC_002929	1015609	1016659	29.1216	29.4414	6	6
BP0978	3.79413	0	-1.26471	#DIV/0!	0.579695	-12.1823	-1.3839e-06	1	0.959358	UniProtKB	Q7VZD7	BP0978		0006313 // transposition, DNA-mediated (GO_REF:0000001 [IEA] InterPro:IPR003346|InterPro:IPR002525)		0004803 // transposase activity (GO_REF:0000001 [IEA] InterPro:IPR003346|InterPro:IPR002525) /// 0003677 // DNA binding (GO_REF:0000001 [IEA] InterPro:IPR003346|InterPro:IPR002525)	Transposase for IS1663 (Fragment)		protein	taxon:257313	20170607	UniProt			0	0	0	0	NC_002929	1016796	1017822	0	0	0	0	NC_002929	1016796	1017822	3.79413	1	1	2.07399	NC_002929	1016796	1017822	1.26471	0	0	0
BP0980	8.68843	0	3.72248	#DIV/0!	0.225046	30.9096	3.70153e-06	1	0.689892																0	0	0	0	NC_002929	1018069	1019255	0	0	0	0	NC_002929	1018069	1019255	0	0	0	0	NC_002929	1018069	1019255	0	8.68843	2	2
BP0981	20.4822	2.11711	-4.25922	-1.58758	0.506045	-2.11405	-6.76709e-06	1	0.929682																7.24815	1	1	3.67992	NC_002929	1019321	1019894	20.4822	3	3	11.0297	NC_002929	1019321	1019894	6.79368	1	1	3.71364	NC_002929	1019321	1019894	11.508	0	0	0
BP0982	45.5218	6.8823	23.2879	2.45568	0.339366	2.00941	1.80209e-05	1	0.823533	UniProtKB	Q7VZD5	BP0982		0001522 // pseudouridine synthesis (GO_REF:0000001 [ISS] InterPro:IPR020103|InterPro:IPR000748|InterPro:IPR006145|InterPro:IPR002942)		0003723 // RNA binding (GO_REF:0000001 [ISS] InterPro:IPR020103|InterPro:IPR000748|InterPro:IPR006145|InterPro:IPR002942) /// 0009982 // pseudouridine synthase activity (GO_REF:0000001 [ISS] InterPro:IPR020103|InterPro:IPR000748|InterPro:IPR006145|InterPro:IPR002942)	Putative RNA pseudouridylate synthase		protein	taxon:257313	20170607	UniProt			0	0	0	0	NC_002929	1019953	1020685	26.7219	5	5	14.3898	NC_002929	1019953	1020685	21.272	4	4	11.6279	NC_002929	1019953	1020685	15.998	28.1543	4	4
BP0983	66.8632	10.8868	14.8795	1.65077	0.706038	1.2582	6.48297e-06	1	1	UniProtKB	Q7VZD4	BP0983		0006351 // transcription, DNA-dependent (GO_REF:0000001 [IEA] InterPro:IPR005119|InterPro:IPR000847|InterPro:IPR011991)		0003700 // sequence-specific DNA binding transcription factor activity (GO_REF:0000001 [IEA] InterPro:IPR005119|InterPro:IPR000847|InterPro:IPR011991) /// 0003677 // DNA binding (GO_REF:0000001 [IEA] InterPro:IPR005119|InterPro:IPR000847|InterPro:IPR011991)	LysR-family transcriptional regulator		protein	taxon:257313	20170927	UniProt			31.0602	7	7	15.7694	NC_002929	1020736	1021672	20.8979	5	5	11.2536	NC_002929	1020736	1021672	16.6358	4	4	9.09365	NC_002929	1020736	1021672	22.8646	27.5227	5	5
BP0987	58.7309	27.44	-0.972174	-1.02105	0.779669	-1.16184	-7.26592e-06	1	1	UniProtKB	Q7VZD1	BP0987			0016021 // integral to membrane (GO_REF:0000001 [IEA] InterPro:IPR007341)		Putative membrane protein		protein	taxon:257313	20170607	UniProt			32.9618	2	2	16.7349	NC_002929	1027089	1027341	77.6209	5	5	41.7989	NC_002929	1027089	1027341	30.8951	2	2	16.8882	NC_002929	1027089	1027341	47.1593	61.3362	3	3
BP0988	42.9796	25.1305	12.5601	1.26539	0.913467	1.05254	2.72993e-06	1	1	UniProtKB	Q7VZD0	BP0988		0045454 // cell redox homeostasis (GO_REF:0000001 [IEA] InterPro:IPR003782|InterPro:IPR012336|InterPro:IPR013766)	0005623 // cell (GO_REF:0000001 [IEA] InterPro:IPR003782|InterPro:IPR012336|InterPro:IPR013766)		Putative exported protein		protein	taxon:257313	20170607	UniProt			40.5189	6	6	20.5717	NC_002929	1027486	1028101	38.1668	6	6	20.5528	NC_002929	1027486	1028101	63.2972	10	10	34.6002	NC_002929	1027486	1028101	47.3276	33.5105	4	4
BP0991	84.6735	10.8134	-3.97932	-1.0606	0.661222	-1.21026	-1.32814e-05	1	0.986029	UniProtKB	Q7VZC7	BP0991		0006355 // regulation of transcription, DNA-dependent (GO_REF:0000001 [IEA] InterPro:IPR011006|InterPro:IPR016032|InterPro:IPR001789|InterPro:IPR000792|InterPro:IPR011991) /// 0000160 // phosphorelay signal transduction system (GO_REF:0000001 [IEA] InterPro:IPR011006|InterPro:IPR016032|InterPro:IPR001789|InterPro:IPR000792|InterPro:IPR011991) /// 0006351 // transcription, DNA-dependent (GO_REF:00…	0005622 // intracellular (GO_REF:0000001 [IEA] InterPro:IPR011006|InterPro:IPR016032|InterPro:IPR001789|InterPro:IPR000792|InterPro:IPR011991)	0003677 // DNA binding (GO_REF:0000001 [IEA] InterPro:IPR011006|InterPro:IPR016032|InterPro:IPR001789|InterPro:IPR000792|InterPro:IPR011991)	Two-component response regulator		protein	taxon:257313	20170927	UniProt			59.6152	9	9	30.2669	NC_002929	1031325	1031952	62.3938	10	10	33.5991	NC_002929	1031325	1031952	86.9201	14	14	47.5132	NC_002929	1031325	1031952	69.643	115.042	14	14
BP0992	40.4991	9.58713	19.6094	3.89898	0.0902565	3.36567	1.7855e-05	1	0.443095	UniProtKB	Q7VZC6	BP0992			0005622 // intracellular (GO_REF:0000001 [IEA] InterPro:IPR003594|InterPro:IPR005467|InterPro:IPR003661|InterPro:IPR001610|InterPro:IPR000014|InterPro:IPR000700|InterPro:IPR013656|InterPro:IPR004358) /// 0016021 // integral to membrane (GO_REF:0000001 [IEA] InterPro:IPR003594|InterPro:IPR005467|InterPro:IPR003661|InterPro:IPR001610|InterPro:IPR000014|InterPro:IPR000700|InterPro:IPR013656|InterPro…	0000155 // phosphorelay sensor kinase activity (GO_REF:0000001 [IEA] InterPro:IPR003594|InterPro:IPR005467|InterPro:IPR003661|InterPro:IPR001610|InterPro:IPR000014|InterPro:IPR000700|InterPro:IPR013656|InterPro:IPR004358) /// 0005524 // ATP binding (GO_REF:0000001 [IEA] InterPro:IPR003594|InterPro:IPR005467|InterPro:IPR003661|InterPro:IPR001610|InterPro:IPR000014|InterPro:IPR000700|InterPro:IPR01…	Tw-component sensor kinase		protein	taxon:257313	20170927	UniProt			4.73298	2	2	2.40296	NC_002929	1031948	1033703	6.68734	3	3	3.60114	NC_002929	1031948	1033703	8.87243	4	4	4.84994	NC_002929	1031948	1033703	6.76425	17.6145	6	6
BP0997	16.2531	0	5.41771	#DIV/0!	0.299799	44.3119	5.36017e-06	1	0.783991																0	0	0	0	NC_002929	1041617	1042568	0	0	0	0	NC_002929	1041617	1042568	0	0	0	0	NC_002929	1041617	1042568	0	16.2531	3	3
BP0998	26.2671	10.559	-3.99967	-1.48331	0.718001	-1.63657	-5.3084e-06	1	1	UniProtKB	Q7VZC1	BP0998		0006364 // rRNA processing (GO_REF:0000001 [ISS] InterPro:IPR029028|InterPro:IPR015947|InterPro:IPR006700|InterPro:IPR029026)	0005737 // cytoplasm (GO_REF:0000001 [ISS] InterPro:IPR029028|InterPro:IPR015947|InterPro:IPR006700|InterPro:IPR029026)	0008168 // methyltransferase activity (GO_REF:0000001 [ISS] InterPro:IPR029028|InterPro:IPR015947|InterPro:IPR006700|InterPro:IPR029026)	Ribosomal RNA small subunit methyltransferase E (EC 2.1.1.193)		protein	taxon:257313	20170607	UniProt			0	0	0	0	NC_002929	1042666	1043407	10.559	2	2	5.686	NC_002929	1042666	1043407	26.2671	5	5	14.3584	NC_002929	1042666	1043407	12.2753	20.8593	3	3
BP1004	165.948	87.3884	-98.4397	-2.56895	0.00386483	-3.31611	-0.000123294	1	0.0530348	UniProtKB	Q7VZB5	BP1004		0008152 // metabolic process (GO_REF:0000001 [IEA] InterPro:IPR012147|InterPro:IPR002505)		0050182 // phosphate butyryltransferase activity (GO_REF:0000001 [IEA] InterPro:IPR012147|InterPro:IPR002505)	Phosphate acetyl/butaryl transferase (EC 2.3.1.19)		protein	taxon:257313	20170607	UniProt			163.651	37	37	83.0864	NC_002929	1049992	1050931	137.486	33	33	74.0361	NC_002929	1049992	1050931	182.409	44	44	99.7105	NC_002929	1049992	1050931	161.182	16.4608	3	3
BP1005	176.541	90.2421	-93.8146	-1.89533	0.0143618	-2.39963	-0.000126771	1	0.141273																212.168	120	120	107.719	NC_002929	1050927	1053276	163.212	98	98	87.8898	NC_002929	1050927	1053276	220.409	133	133	120.482	NC_002929	1050927	1053276	198.596	43.8675	20	20
BP1006	24.0759	12.9383	7.79746	2.23106	0.58352	2.05377	7.34118e-06	1	0.960467	UniProtKB	Q7VZB3	BP1006				0016740 // transferase activity (GO_REF:0000001 [IEA] InterPro:IPR010987|InterPro:IPR004045|InterPro:IPR034339|InterPro:IPR034338|InterPro:IPR012336)	Probable glutathione S-transferase		protein	taxon:257313	20170607	UniProt			12.9383	2	2	6.56884	NC_002929	1053430	1054072	0	0	0	0	NC_002929	1053430	1054072	6.06352	1	1	3.31451	NC_002929	1053430	1054072	6.33394	24.0759	3	3
BP1007	0	0	0	1	1	1	0	1	1																0	0	0	0	NC_002929	1054358	1055309	0	0	0	0	NC_002929	1054358	1055309	0	0	0	0	NC_002929	1054358	1055309	0	0	0	0
BP1008	8.47385	1.43494	-1.05452	-1.2845	0.719228	-1.62787	-2.07653e-06	1	1																2.99869	1	1	1.52245	NC_002929	1054175	1055560	8.47385	3	3	4.56317	NC_002929	1054175	1055560	2.81067	1	1	1.5364	NC_002929	1054175	1055560	4.76107	0	0	0
BP1009	28.4403	7.19621	-8.41204	-1.52414	0.341269	-1.80601	-1.19664e-05	1	0.825398																37.825	5	5	19.204	NC_002929	1055585	1056134	21.3776	3	3	11.5118	NC_002929	1055585	1056134	14.1813	2	2	7.75196	NC_002929	1055585	1056134	24.4613	9.38478	1	1
BP1010	25.637	12.0991	-9.85251	-3.44295	0.411887	-3.57711	-1.09023e-05	1	0.872178	UniProtKB	Q7VZB1	BP1010				0008080 // N-acetyltransferase activity (GO_REF:0000001 [IEA] InterPro:IPR016181|InterPro:IPR000182)	Putative acetyltransferase		protein	taxon:257313	20170607	UniProt			25.637	3	3	13.016	NC_002929	1056152	1056638	0	0	0	0	NC_002929	1056152	1056638	16.0197	2	2	8.75684	NC_002929	1056152	1056638	13.8855	0	0	0
BP1012	39.181	32.404	20.048	2.53503	0.440288	2.18674	1.67833e-05	1	0.892144																39.181	3	3	19.8924	NC_002929	1057756	1058074	0	0	0	0	NC_002929	1057756	1058074	0	0	0	0	NC_002929	1057756	1058074	13.0603	32.404	2	2
BP1013	17.6891	5.19383	9.73503	2.71302	0.363002	2.2581	7.95185e-06	1	0.835164																8.78982	2	2	4.46264	NC_002929	1058119	1059064	4.13978	1	1	2.22927	NC_002929	1058119	1059064	4.11934	1	1	2.25176	NC_002929	1058119	1059064	5.68298	21.8084	4	4
BP1016	74.1641	11.4707	-22.9571	-2.08739	0.20192	-2.50642	-2.88608e-05	1	0.663917																74.1641	6	6	37.6535	NC_002929	1061448	1061784	23.2863	2	2	12.5397	NC_002929	1061448	1061784	34.757	3	3	18.9992	NC_002929	1061448	1061784	44.0691	0	0	0
BP1017	38.2462	22.7632	-4.04987	-1.18056	0.522389	-1.52692	-1.0043e-05	1	0.929682																38.5894	8	8	19.5921	NC_002929	1061780	1062641	31.8056	7	7	17.1274	NC_002929	1061780	1062641	9.04246	2	2	4.94289	NC_002929	1061780	1062641	26.4792	5.98402	1	1
BP1018	13.8727	0	-1.14894	-1.3306	0.908607	-1.44262	-1.62795e-06	1	1																0	0	0	0	NC_002929	1062657	1062939	13.8727	1	1	7.47044	NC_002929	1062657	1062939	0	0	0	0	NC_002929	1062657	1062939	4.62422	0	0	0
BP1020	0	0	0	1	1	1	0	1	1																0	0	0	0	NC_002929	1063519	1064470	0	0	0	0	NC_002929	1063519	1064470	0	0	0	0	NC_002929	1063519	1064470	0	0	0	0
BP1035	42.5205	3.25577	-8.81604	-1.29286	0.445473	-1.48101	-1.38818e-05	1	0.895755	UniProtKB	Q7VZ91	BP1035		0006313 // transposition, DNA-mediated (GO_REF:0000001 [IEA] InterPro:IPR003346|InterPro:IPR002525)		0004803 // transposase activity (GO_REF:0000001 [IEA] InterPro:IPR003346|InterPro:IPR002525) /// 0003677 // DNA binding (GO_REF:0000001 [IEA] InterPro:IPR003346|InterPro:IPR002525)	Transposase for IS1663		protein	taxon:257313	20170705	UniProt			28.5864	0	7	14.5135	NC_002929	1076688	1077705	26.9269	0	7	14.5001	NC_002929	1076688	1077705	61.2434	0	16	33.4775	NC_002929	1076688	1077705	38.9189	25.3306	0	5
BP1036	25.7156	10.7196	16.5899	3.16325	0.155431	2.7075	1.44667e-05	1	0.586439																11.8663	3	3	6.02456	NC_002929	1078493	1079543	3.7258	1	1	2.00635	NC_002929	1078493	1079543	7.41482	2	2	4.05317	NC_002929	1078493	1079543	7.66896	29.4414	6	6
BP1039	25.9519	11.4494	-13.7063	-4.59134	0.171884	-5.01107	-1.55156e-05	1	0.614826																9.22931	1	1	4.68577	NC_002929	1082208	1082658	17.3871	2	2	9.36295	NC_002929	1082208	1082658	25.9519	3	3	14.1861	NC_002929	1082208	1082658	17.5228	11.4494	1	1
BP1040	65.467	16.9899	25.4182	1.72698	0.449882	1.39549	1.51697e-05	1	0.899655	UniProtKB	Q7VZ87	BP1040				0005524 // ATP binding (GO_REF:0000001 [IEA] InterPro:IPR027417|InterPro:IPR003714)	PhoH-like protein		protein	taxon:257313	20170607	UniProt			32.4785	8	8	16.4895	NC_002929	1082671	1083694	22.9448	6	6	12.3558	NC_002929	1082671	1083694	49.4684	13	13	27.0409	NC_002929	1082671	1083694	34.9639	35.2548	7	7
BP1041	64.2431	24.6148	21.7284	1.46501	0.672908	1.18218	9.31478e-06	1	0.986029																61.8034	20	20	31.3779	NC_002929	1083690	1085034	34.9294	12	12	18.8095	NC_002929	1083690	1085034	43.4462	15	15	23.749	NC_002929	1083690	1085034	46.7263	69.0032	18	18
BP1042	47.1961	5.94318	28.2862	15.2783	0.0701178	11.6003	2.42951e-05	1	0.376821																0	0	0	0	NC_002929	1085346	1086001	0	0	0	0	NC_002929	1085346	1086001	5.94318	1	1	3.24872	NC_002929	1085346	1086001	1.98106	47.1961	6	6
BP1044	30.8636	8.5906	7.97101	1.60336	0.662294	1.37007	5.39233e-06	1	0.986029	UniProtKB	Q7TTD7	BP1044		0006313 // transposition, DNA-mediated (GO_REF:0000001 [IEA] InterPro:IPR003346|InterPro:IPR002525)		0004803 // transposase activity (GO_REF:0000001 [IEA] InterPro:IPR003346|InterPro:IPR002525) /// 0003677 // DNA binding (GO_REF:0000001 [IEA] InterPro:IPR003346|InterPro:IPR002525)	Transposase for IS1663		protein	taxon:257313	20170705	UniProt			20.4188	0	5	10.3668	NC_002929	1086055	1087072	15.3868	0	4	8.2858	NC_002929	1086055	1087072	3.82771	0	1	2.09234	NC_002929	1086055	1087072	13.2111	10.1322	0	2
BP1047	77.513	16.6414	-4.64601	-1.04307	0.51913	-1.24156	-2.39358e-05	1	0.929682	UniProtKB	Q7VZ83	BP1047			0016021 // integral to membrane (GO_REF:0000001 [IEA] InterPro:IPR003849)		Putative secreted protein		protein	taxon:257313	20170607	UniProt			156.497	13	13	79.4544	NC_002929	1090335	1090680	102.055	9	9	54.9565	NC_002929	1090335	1090680	78.984	7	7	43.175	NC_002929	1090335	1090680	112.512	119.472	8	8
BP1048	0	0	0	1	1	1	0	1	1																0	0	0	0	NC_002929	1090824	1091775	0	0	0	0	NC_002929	1090824	1091775	0	0	0	0	NC_002929	1090824	1091775	0	0	0	0
BP1051	19.5839	10.6766	5.5698	1.37259	0.904174	1.10818	1.77618e-06	1	1	UniProtKB	Q7VZ80	BP1051				0004185 // serine-type carboxypeptidase activity (GO_REF:0000001 [IEA] InterPro:IPR012338|InterPro:IPR000667)	Probable D-alanyl-D-alanine carboxypeptidase		protein	taxon:257313	20170607	UniProt			23.1214	8	8	11.7389	NC_002929	1094237	1095674	10.8896	4	4	5.86406	NC_002929	1094237	1095674	10.8359	4	4	5.92321	NC_002929	1094237	1095674	14.949	21.5125	6	6
BP1053	9.36142	0	5.04777	#DIV/0!	0.179782	35.9175	4.3213e-06	1	0.626812	UniProtKB	Q7VZ78	BP1053		0006313 // transposition, DNA-mediated (GO_REF:0000001 [IEA] InterPro:IPR003346|InterPro:IPR002525)		0004803 // transposase activity (GO_REF:0000001 [IEA] InterPro:IPR003346|InterPro:IPR002525) /// 0003677 // DNA binding (GO_REF:0000001 [IEA] InterPro:IPR003346|InterPro:IPR002525)	Transposase for IS1663		protein	taxon:257313	20170607	UniProt			0	0	0	0	NC_002929	1096741	1097758	0	0	0	0	NC_002929	1096741	1097758	0	0	0	0	NC_002929	1096741	1097758	0	0	0	0
BP1056	135.891	82.328	-102.322	-3.56283	3.82899e-05	-4.34364	-0.000120168	0.147646	0.00143346																127.434	22	22	64.6989	NC_002929	1102574	1103291	141.861	26	26	76.3923	NC_002929	1102574	1103291	157.449	29	29	86.0662	NC_002929	1102574	1103291	142.248	21.5575	3	3
BP1057	204.285	25.2598	-8.90048	-1.04126	0.627402	-1.19715	-4.06953e-05	1	0.975071	UniProtKB	Q7VZ75	BP1057			0016021 // integral to membrane (GO_REF:0000001 [IEA] InterPro:IPR010279)		Putative membrane protein		protein	taxon:257313	20170607	UniProt			182.845	14	14	92.8313	NC_002929	1103375	1103693	282.95	23	23	152.369	NC_002929	1103375	1103693	208.105	17	17	113.756	NC_002929	1103375	1103693	224.633	324.04	20	20
BP1058	158.406	33.8051	-35.3652	-1.16773	0.299668	-1.40322	-7.77347e-05	1	0.783991	UniProtKB	Q7VZ74	BP1058			0016021 // integral to membrane (GO_REF:0000001 [IEA] InterPro:IPR009937)		Putative membrane protein		protein	taxon:257313	20170607	UniProt			210.669	21	21	106.958	NC_002929	1103733	1104147	283.485	30	30	152.657	NC_002929	1103733	1104147	244.474	26	26	133.637	NC_002929	1103733	1104147	246.209	286.236	23	23
BP1059	57.9511	21.9484	24.0263	1.50382	0.598843	1.22547	1.18623e-05	1	0.962064																34.6099	3	3	17.5716	NC_002929	1104148	1104508	65.2016	6	6	35.1111	NC_002929	1104148	1104508	43.2531	4	4	23.6435	NC_002929	1104148	1104508	47.6882	57.2471	4	4
BP1061	55.4385	11.2491	20.2092	2.13466	0.302879	1.87935	1.71072e-05	1	0.788174	UniProtKB	Q7VZ71	BP1061			0016021 // integral to membrane (GO_REF:0000001 [IEA] InterPro:IPR023346|InterPro:IPR008258)		Putative transglycosylase		protein	taxon:257313	20170607	UniProt			29.9869	6	6	15.2245	NC_002929	1106178	1107009	4.70769	1	1	2.5351	NC_002929	1106178	1107009	18.7378	4	4	10.2427	NC_002929	1106178	1107009	17.8108	31.0003	5	5
BP1062	37.6994	10.2114	11.6402	1.77918	0.624287	1.38733	6.40709e-06	1	0.973807	UniProtKB	Q7VZ70	BP1062		0009058 // biosynthetic process (GO_REF:0000001 [IEA] InterPro:IPR013785|InterPro:IPR004839|InterPro:IPR015424|InterPro:IPR015421|InterPro:IPR015422)		0008483 // transaminase activity (GO_REF:0000001 [IEA] InterPro:IPR013785|InterPro:IPR004839|InterPro:IPR015424|InterPro:IPR015421|InterPro:IPR015422) /// 0030170 // pyridoxal phosphate binding (GO_REF:0000001 [IEA] InterPro:IPR013785|InterPro:IPR004839|InterPro:IPR015424|InterPro:IPR015421|InterPro:IPR015422)	Probable aminotransferase		protein	taxon:257313	20170607	UniProt			14.3833	4	4	7.3025	NC_002929	1107043	1108198	20.3226	6	6	10.9437	NC_002929	1107043	1108198	10.1111	3	3	5.52705	NC_002929	1107043	1108198	14.939	26.7649	6	6
BP1063	16.9329	9.55862	2.15688	1.09404	0.899185	-1.09291	-2.14671e-06	1	1	UniProtKB	Q7VZ69	BP1063				0050660 // flavin adenine dinucleotide binding (GO_REF:0000001 [IEA] InterPro:IPR016166) /// 0016614 // oxidoreductase activity, acting on CH-OH group of donors (GO_REF:0000001 [IEA] InterPro:IPR016166)	Uncharacterized protein		protein	taxon:257313	20170607	UniProt			28.5443	6	6	14.4921	NC_002929	1108240	1109113	26.8872	6	6	14.4788	NC_002929	1108240	1109113	13.3773	3	3	7.31242	NC_002929	1108240	1109113	22.9362	17.7053	3	3
BP1065	45.0379	7.76048	-15.1611	-1.67885	0.168228	-2.07922	-2.15079e-05	1	0.610191																25.0408	7	7	12.7133	NC_002929	1111567	1112728	53.9134	16	16	29.0324	NC_002929	1111567	1112728	33.5295	10	10	18.3283	NC_002929	1111567	1112728	37.4946	8.87552	2	2
BP1066	83.2029	19.0293	14.5505	1.36963	0.921489	1.06308	2.75734e-06	1	1																8.93159	1	1	4.53462	NC_002929	1112724	1113189	67.3048	8	8	36.2437	NC_002929	1112724	1113189	41.8579	5	5	22.8808	NC_002929	1112724	1113189	39.3648	44.3204	4	4
BP1067	10.8354	0	3.61181	#DIV/0!	0.380833	29.8549	3.57101e-06	1	0.84769																0	0	0	0	NC_002929	1113215	1114166	0	0	0	0	NC_002929	1113215	1114166	0	0	0	0	NC_002929	1113215	1114166	0	10.8354	2	2
BP1074	56.1559	17.324	-22.2216	-1.49966	0.106485	-1.86561	-3.39512e-05	1	0.483067																62.6897	12	12	31.8279	NC_002929	1122660	1123455	59.0505	12	12	31.7987	NC_002929	1122660	1123455	78.3453	16	16	42.8259	NC_002929	1122660	1123455	66.6951	45.3657	7	7
BP1079	160.907	35.5984	90.0619	2.7262	0.0442317	2.22597	7.05695e-05	1	0.295082	UniProtKB	Q7VZ55	BP1079				0003723 // RNA binding (GO_REF:0000001 [IEA] InterPro:IPR001890)	Uncharacterized protein		protein	taxon:257313	20170705	UniProt			20.6626	3	3	10.4905	NC_002929	1128666	1129269	58.3894	9	9	31.4428	NC_002929	1128666	1129269	77.4683	12	12	42.3465	NC_002929	1128666	1129269	52.1735	93.9878	11	11
BP1080	0	0	0	1	1	1	0	1	1	UniProtKB	Q7TTI6	BP1080		0015074 // DNA integration (GO_REF:0000001 [IEA] InterPro:IPR024967|InterPro:IPR009057|InterPro:IPR001584|InterPro:IPR012337|InterPro:IPR011991)		0003677 // DNA binding (GO_REF:0000001 [IEA] InterPro:IPR024967|InterPro:IPR009057|InterPro:IPR001584|InterPro:IPR012337|InterPro:IPR011991)	Transposase		protein	taxon:257313	20170607	UniProt			0	0	0	0	NC_002929	1129420	1130371	0	0	0	0	NC_002929	1129420	1130371	0	0	0	0	NC_002929	1129420	1130371	0	0	0	0
BP1081	35.229	0	13.4183	#DIV/0!	0.0351556	108.745	1.33343e-05	1	0.259086																0	0	0	0	NC_002929	1130367	1130952	0	0	0	0	NC_002929	1130367	1130952	0	0	0	0	NC_002929	1130367	1130952	0	35.229	4	4
BP1083	27.3014	10.671	12.6584	2.50106	0.368982	2.06443	9.89029e-06	1	0.840908	UniProtKB	Q7VZ54	BP1083			0016021 // integral to membrane (GO_REF:0000001 [IEA] InterPro:)		Putative membrane protein		protein	taxon:257313	20170607	UniProt			15.555	3	3	7.89737	NC_002929	1131173	1131974	4.88401	1	1	2.63004	NC_002929	1131173	1131974	4.8599	1	1	2.65657	NC_002929	1131173	1131974	8.43298	32.1613	5	5
BP1085	54.7885	10.233	10.9064	1.38083	0.934472	1.06411	2.02652e-06	1	1																20.4792	5	5	10.3974	NC_002929	1133143	1134157	34.7227	9	9	18.6982	NC_002929	1133143	1134157	30.7123	8	8	16.7883	NC_002929	1133143	1134157	28.6381	20.3244	4	4
BP1086	0	0	0	1	1	1	0	1	1	UniProtKB	Q7VZ51	BP1086		0015074 // DNA integration (GO_REF:0000001 [IEA] InterPro:IPR024967|InterPro:IPR009057|InterPro:IPR001584|InterPro:IPR012337|InterPro:IPR011991)		0003677 // DNA binding (GO_REF:0000001 [IEA] InterPro:IPR024967|InterPro:IPR009057|InterPro:IPR001584|InterPro:IPR012337|InterPro:IPR011991)	Transposase		protein	taxon:257313	20170607	UniProt			0	0	0	0	NC_002929	1134153	1135104	0	0	0	0	NC_002929	1134153	1135104	0	0	0	0	NC_002929	1134153	1135104	0	0	0	0
BP1087	89.5523	16.4571	-3.6734	-1.02956	0.612607	-1.19729	-2.30489e-05	1	0.968914																162.87	18	18	82.6901	NC_002929	1135216	1135675	102.277	12	12	55.0762	NC_002929	1135216	1135675	118.734	14	14	64.9037	NC_002929	1135216	1135675	127.96	89.7994	8	8
BP1088	52.315	5.56113	8.10994	1.62142	0.658986	1.48354	6.97002e-06	1	0.986029	UniProtKB	Q7VZ49	BP1088			0005887 // integral to plasma membrane (GO_REF:0000001 [ISS] InterPro:IPR023679|InterPro:IPR017039|InterPro:IPR011991)		UPF0761 membrane protein BP1088		protein	taxon:257313	20170927	UniProt			9.48217	3	3	4.81415	NC_002929	1135711	1137025	8.93172	3	3	4.80974	NC_002929	1135711	1137025	20.7378	7	7	11.3359	NC_002929	1135711	1137025	13.0506	3.92104	1	1
BP1089	31.3934	8.2363	-15.3839	-2.61351	0.165959	-3.14405	-1.86953e-05	1	0.604856	UniProtKB	Q7VZ48	BP1089			0016021 // integral to membrane (GO_REF:0000001 [IEA] InterPro:IPR018643)		Putative membrane protein		protein	taxon:257313	20170607	UniProt			22.329	2	2	11.3365	NC_002929	1137042	1137414	21.0328	2	2	11.3262	NC_002929	1137042	1137414	31.3934	3	3	17.1606	NC_002929	1137042	1137414	24.9184	0	0	0
BP1090	25.8079	13.8102	-9.87438	-1.4313	0.283379	-1.7523	-1.53991e-05	1	0.766276																39.7163	14	14	20.1642	NC_002929	1137410	1138874	18.7054	7	7	10.0729	NC_002929	1137410	1138874	39.885	15	15	21.8024	NC_002929	1137410	1138874	32.7689	14.0772	4	4
BP1091	17.4779	9.29449	-4.20434	-1.1234	0.464553	-1.37662	-1.15041e-05	1	0.90295	UniProtKB	Q7VZ46	BP1091		0000160 // phosphorelay signal transduction system (GO_REF:0000001 [IEA] InterPro:IPR011006|InterPro:IPR001867|InterPro:IPR016032|InterPro:IPR001789|InterPro:IPR011991) /// 0006355 // regulation of transcription, DNA-dependent (GO_REF:0000001 [IEA] InterPro:IPR011006|InterPro:IPR001867|InterPro:IPR016032|InterPro:IPR001789|InterPro:IPR011991)	0005622 // intracellular (GO_REF:0000001 [IEA] InterPro:IPR011006|InterPro:IPR001867|InterPro:IPR016032|InterPro:IPR001789|InterPro:IPR011991)	0003677 // DNA binding (GO_REF:0000001 [IEA] InterPro:IPR011006|InterPro:IPR001867|InterPro:IPR016032|InterPro:IPR001789|InterPro:IPR011991)	Probable two-component response regulator		protein	taxon:257313	20170927	UniProt			39.8797	7	7	20.2472	NC_002929	1139014	1139743	37.5647	7	7	20.2286	NC_002929	1139014	1139743	37.3792	7	7	20.4326	NC_002929	1139014	1139743	38.2745	28.2702	4	4
BP1092	20.2901	7.5961	12.2683	1.82512	0.496147	1.49583	8.1464e-06	1	0.920791	UniProtKB	Q7VZ45	BP1092			0005622 // intracellular (GO_REF:0000001 [IEA] InterPro:IPR001633|InterPro:IPR000160|InterPro:IPR003594|InterPro:IPR005467|InterPro:IPR003661|InterPro:IPR029787|InterPro:IPR004358)	0005524 // ATP binding (GO_REF:0000001 [IEA] InterPro:IPR001633|InterPro:IPR000160|InterPro:IPR003594|InterPro:IPR005467|InterPro:IPR003661|InterPro:IPR029787|InterPro:IPR004358) /// 0000155 // phosphorelay sensor kinase activity (GO_REF:0000001 [IEA] InterPro:IPR001633|InterPro:IPR000160|InterPro:IPR003594|InterPro:IPR005467|InterPro:IPR003661|InterPro:IPR029787|InterPro:IPR004358)	Probable two-component histidine kinase		protein	taxon:257313	20170927	UniProt			13.1153	9	9	6.65873	NC_002929	1139724	1142574	15.0993	11	11	8.13099	NC_002929	1139724	1142574	16.3907	12	12	8.95963	NC_002929	1139724	1142574	14.8684	25.3093	14	14
BP1093	3.09157	0	1.03052	#DIV/0!	0.675538	9.46507	1.04762e-06	1	0.986029																0	0	0	0	NC_002929	1142786	1143737	0	0	0	0	NC_002929	1142786	1143737	0	0	0	0	NC_002929	1142786	1143737	0	0	0	0
BP1099	12.6049	0.464898	6.41887	5.6039	0.303622	4.67476	6.11483e-06	1	0.788584	UniProtKB	Q7VZ40	BP1099		0008152 // metabolic process (GO_REF:0000001 [IEA] InterPro:IPR020845|InterPro:IPR000873)		0016874 // ligase activity (GO_REF:0000001 [IEA] InterPro:IPR020845|InterPro:IPR000873)	Putative long-chain fatty-acid--CoA ligase		protein	taxon:257313	20170607	UniProt			0	0	0	0	NC_002929	1148446	1150312	2.09651	1	1	1.12897	NC_002929	1148446	1150312	2.08616	1	1	1.14036	NC_002929	1148446	1150312	1.39423	8.28335	3	3
BP1100	23.2234	0	13.1674	#DIV/0!	0.0296901	108.434	1.32958e-05	1	0.230817	UniProtKB	Q7VZ39	BP1100		0006355 // regulation of transcription, DNA-dependent (GO_REF:0000001 [IEA] InterPro:IPR023772|InterPro:IPR009057|InterPro:IPR001647|InterPro:IPR011075) /// 0006351 // transcription, DNA-dependent (GO_REF:0000001 [IEA] InterPro:IPR023772|InterPro:IPR009057|InterPro:IPR001647|InterPro:IPR011075)		0003677 // DNA binding (GO_REF:0000001 [IEA] InterPro:IPR023772|InterPro:IPR009057|InterPro:IPR001647|InterPro:IPR011075)	Probable TetR-family transcriptional regulator		protein	taxon:257313	20170927	UniProt			0	0	0	0	NC_002929	1150390	1151023	0	0	0	0	NC_002929	1150390	1151023	0	0	0	0	NC_002929	1150390	1151023	0	16.2788	2	2
BP1101	12.8475	0	-4.28249	#DIV/0!	0.304922	-38.8614	-4.68563e-06	1	0.788584	UniProtKB	Q7VZ38	BP1101			0016021 // integral to membrane (GO_REF:0000001 [IEA] InterPro:)		Putative membrane protein		protein	taxon:257313	20170607	UniProt			0	0	0	0	NC_002929	1151019	1151322	0	0	0	0	NC_002929	1151019	1151322	12.8475	1	1	7.02282	NC_002929	1151019	1151322	4.28249	0	0	0
BP1103	55.6331	9.39272	19.6108	1.93457	0.444552	1.52121	1.20856e-05	1	0.895276																16.4809	3	3	8.36745	NC_002929	1152891	1153647	25.8736	5	5	13.933	NC_002929	1152891	1153647	20.5967	4	4	11.2588	NC_002929	1152891	1153647	20.9838	13.6303	2	2
BP1106	26.198	3.75358	3.10345	1.33053	1	-1.01784	-1.82918e-07	1	1																4.24661	1	1	2.15603	NC_002929	1156565	1157543	8.00019	2	2	4.30811	NC_002929	1156565	1157543	15.9214	4	4	8.70312	NC_002929	1156565	1157543	9.3894	5.26814	1	1
BP1109	15.0478	11.4983	-3.81043	-1.64508	0.59361	-2.09958	-5.57787e-06	1	0.960647	UniProtKB	Q7VZ30	BP1109				0016888 // endodeoxyribonuclease activity, producing 5'-phosphomonoesters (GO_REF:0000001 [IEA] InterPro:IPR018228|InterPro:IPR032466|InterPro:IPR001130)	Putative deoxyribonuclease (EC 3.1.21.-)		protein	taxon:257313	20170830	UniProt			15.0478	3	3	7.63984	NC_002929	1159554	1160382	0	0	0	0	NC_002929	1159554	1160382	14.1043	3	3	7.70983	NC_002929	1159554	1160382	9.71735	6.22251	1	1
BP1111	29.1087	0	9.7029	#DIV/0!	0.156159	78.6077	9.60453e-06	1	0.587379																0	0	0	0	NC_002929	1164162	1164339	0	0	0	0	NC_002929	1164162	1164339	0	0	0	0	NC_002929	1164162	1164339	0	29.1087	1	1
[truncated: 2,992 more rows]
[truncated: 19 more columns]

## Sheet: SSM vs NSG - p
[truncated: 5,801 more chars]
